# Supplementary material for: The transcriptome dynamics of single cells during the cell cycle
Source: Mol Syst Biol. 2020 Nov 18;16(11):e9946. doi: 10.15252/msb.20209946 (PMC7672610; doi:10.15252/msb.20209946)
Supplement: Supplementary file 3 — Dataset EV1 [file MSB-16-e9946-s003.xlsx]

## Sheet: Legend
Dataet EV1. GO term analysis (Eden et al, 2007; Eden et al, 2009)

## Sheet: DC1
GO term	Description	P-value	FDR q-value	Enrichment (N, B, n, b)	Genes
GO:1903047	mitotic cell cycle process	1.06E-43	1.45E-39	7.81 (10476,518,176,68)	[+] Show genes
GO:0022402	cell cycle process	5.67E-43	3.88E-39	6.13 (10476,757,176,78)	[+] Show genes
GO:0051726	regulation of cell cycle	2.07E-27	9.45E-24	4.50 (10476,873,176,66)	[+] Show genes
GO:0010564	regulation of cell cycle process	5.21E-27	1.78E-23	5.70 (10476,564,176,54)	[+] Show genes
GO:0051301	cell division	9.63E-24	2.63E-20	7.26 (10476,328,176,40)	[+] Show genes
GO:0007346	regulation of mitotic cell cycle	2.27E-21	5.16E-18	5.40 (10476,496,176,45)	[+] Show genes
GO:0051983	regulation of chromosome segregation	3.67E-21	7.17E-18	14.88 (10476,92,176,23)	[+] Show genes
GO:0051783	regulation of nuclear division	6.24E-19	1.07E-15	10.48 (10476,142,176,25)	[+] Show genes
GO:0007088	regulation of mitotic nuclear division	1.03E-18	1.57E-15	10.99 (10476,130,176,24)	[+] Show genes
GO:1901987	regulation of cell cycle phase transition	1.67E-18	2.29E-15	5.97 (10476,359,176,36)	[+] Show genes
GO:1901990	regulation of mitotic cell cycle phase transition	1.91E-18	2.37E-15	6.16 (10476,338,176,35)	[+] Show genes
GO:0006259	DNA metabolic process	8.7E-17	9.91E-14	4.23 (10476,619,176,44)	[+] Show genes
GO:0006260	DNA replication	1.02E-16	1.07E-13	9.71 (10476,141,176,23)	[+] Show genes
GO:0007017	microtubule-based process	5.34E-16	5.21E-13	4.70 (10476,481,176,38)	[+] Show genes
GO:0010948	negative regulation of cell cycle process	7.67E-16	6.99E-13	6.72 (10476,248,176,28)	[+] Show genes
GO:0033045	regulation of sister chromatid segregation	3.1E-15	2.65E-12	13.67 (10476,74,176,17)	[+] Show genes
GO:0044770	cell cycle phase transition	4.17E-15	3.36E-12	6.94 (10476,223,176,26)	[+] Show genes
GO:0045787	positive regulation of cell cycle	7.66E-15	5.81E-12	6.15 (10476,271,176,28)	[+] Show genes
GO:0033047	regulation of mitotic sister chromatid segregation	8.35E-15	6.01E-12	14.43 (10476,66,176,16)	[+] Show genes
GO:0045786	negative regulation of cell cycle	1e-14	6.84E-12	4.84 (10476,418,176,34)	[+] Show genes
GO:0010965	regulation of mitotic sister chromatid separation	1.17E-14	7.64E-12	15.94 (10476,56,176,15)	[+] Show genes
GO:0044772	mitotic cell cycle phase transition	1.75E-14	1.09E-11	6.89 (10476,216,176,25)	[+] Show genes
GO:0051276	chromosome organization	2.15E-14	1.28E-11	5.66 (10476,305,176,29)	[+] Show genes
GO:1905818	regulation of chromosome separation	2.76E-14	1.57E-11	15.13 (10476,59,176,15)	[+] Show genes
GO:0090068	positive regulation of cell cycle process	5.88E-14	3.22E-11	6.90 (10476,207,176,24)	[+] Show genes
GO:1902099	regulation of metaphase/anaphase transition of cell cycle	1.15E-13	6.06E-11	15.72 (10476,53,176,14)	[+] Show genes
GO:0030071	regulation of mitotic metaphase/anaphase transition	1.15E-13	5.84E-11	15.72 (10476,53,176,14)	[+] Show genes
GO:1901988	negative regulation of cell cycle phase transition	3e-13	1.47E-10	7.20 (10476,182,176,22)	[+] Show genes
GO:0000281	mitotic cytokinesis	3.42E-13	1.61E-10	16.82 (10476,46,176,13)	[+] Show genes
GO:1902850	microtubule cytoskeleton organization involved in mitosis	5.19E-13	2.37E-10	10.22 (10476,99,176,17)	[+] Show genes
GO:1901991	negative regulation of mitotic cell cycle phase transition	8.85E-13	3.9E-10	7.27 (10476,172,176,21)	[+] Show genes
GO:0045930	negative regulation of mitotic cell cycle	1.08E-12	4.61E-10	6.05 (10476,236,176,24)	[+] Show genes
GO:0033044	regulation of chromosome organization	1.32E-12	5.49E-10	5.45 (10476,284,176,26)	[+] Show genes
GO:2000816	negative regulation of mitotic sister chromatid separation	3.65E-12	1.47E-9	23.81 (10476,25,176,10)	[+] Show genes
GO:1905819	negative regulation of chromosome separation	3.65E-12	1.42E-9	23.81 (10476,25,176,10)	[+] Show genes
GO:0007059	chromosome segregation	4.18E-12	1.59E-9	9.92 (10476,96,176,16)	[+] Show genes
GO:0000226	microtubule cytoskeleton organization	6.83E-12	2.52E-9	5.07 (10476,305,176,26)	[+] Show genes
GO:0033048	negative regulation of mitotic sister chromatid segregation	9.14E-12	3.29E-9	22.05 (10476,27,176,10)	[+] Show genes
GO:0051302	regulation of cell division	1.49E-11	5.23E-9	9.16 (10476,104,176,16)	[+] Show genes
GO:0051985	negative regulation of chromosome segregation	2.11E-11	7.2E-9	20.53 (10476,29,176,10)	[+] Show genes
GO:0033046	negative regulation of sister chromatid segregation	2.11E-11	7.03E-9	20.53 (10476,29,176,10)	[+] Show genes
GO:0000910	cytokinesis	2.21E-11	7.19E-9	12.48 (10476,62,176,13)	[+] Show genes
GO:0061640	cytoskeleton-dependent cytokinesis	2.21E-11	7.03E-9	12.48 (10476,62,176,13)	[+] Show genes
GO:0032465	regulation of cytokinesis	4.18E-11	1.3E-8	11.90 (10476,65,176,13)	[+] Show genes
GO:2001251	negative regulation of chromosome organization	5.28E-11	1.6E-8	9.30 (10476,96,176,15)	[+] Show genes
GO:0098813	nuclear chromosome segregation	6e-11	1.78E-8	15.59 (10476,42,176,11)	[+] Show genes
GO:0033043	regulation of organelle organization	6.44E-11	1.87E-8	2.84 (10476,944,176,45)	[+] Show genes
GO:1902100	negative regulation of metaphase/anaphase transition of cell cycle	9.15E-11	2.61E-8	22.32 (10476,24,176,9)	[+] Show genes
GO:0045841	negative regulation of mitotic metaphase/anaphase transition	9.15E-11	2.55E-8	22.32 (10476,24,176,9)	[+] Show genes
GO:0045839	negative regulation of mitotic nuclear division	9.19E-11	2.51E-8	18.04 (10476,33,176,10)	[+] Show genes
GO:1902749	regulation of cell cycle G2/M phase transition	1.83E-10	4.91E-8	6.21 (10476,182,176,19)	[+] Show genes
GO:0007051	spindle organization	2.28E-10	6e-08	7.68 (10476,124,176,16)	[+] Show genes
GO:0007093	mitotic cell cycle checkpoint	2.53E-10	6.52E-8	9.26 (10476,90,176,14)	[+] Show genes
GO:0051303	establishment of chromosome localization	2.9E-10	7.34E-8	13.64 (10476,48,176,11)	[+] Show genes
GO:0006974	cellular response to DNA damage stimulus	3.21E-10	7.99E-8	3.35 (10476,604,176,34)	[+] Show genes
GO:0051784	negative regulation of nuclear division	3.26E-10	7.97E-8	16.09 (10476,37,176,10)	[+] Show genes
GO:1904029	regulation of cyclin-dependent protein kinase activity	3.31E-10	7.95E-8	10.18 (10476,76,176,13)	[+] Show genes
GO:0007052	mitotic spindle organization	3.31E-10	7.81E-8	10.18 (10476,76,176,13)	[+] Show genes
GO:0050000	chromosome localization	3.69E-10	8.54E-8	13.36 (10476,49,176,11)	[+] Show genes
GO:1903046	meiotic cell cycle process	3.87E-10	8.81E-8	8.12 (10476,110,176,15)	[+] Show genes
GO:0006996	organelle organization	5.32E-10	1.19E-7	2.14 (10476,1749,176,63)	[+] Show genes
GO:0051310	metaphase plate congression	5.79E-10	1.28E-7	15.26 (10476,39,176,10)	[+] Show genes
GO:0000075	cell cycle checkpoint	9.38E-10	2.04E-7	7.63 (10476,117,176,15)	[+] Show genes
GO:0051256	mitotic spindle midzone assembly	1.27E-9	2.7E-7	59.52 (10476,5,176,5)	[+] Show genes
GO:0071173	spindle assembly checkpoint	1.42E-9	2.98E-7	21.64 (10476,22,176,8)	[+] Show genes
GO:0071174	mitotic spindle checkpoint	1.42E-9	2.93E-7	21.64 (10476,22,176,8)	[+] Show genes
GO:0007094	mitotic spindle assembly checkpoint	1.42E-9	2.89E-7	21.64 (10476,22,176,8)	[+] Show genes
GO:0031577	spindle checkpoint	1.42E-9	2.85E-7	21.64 (10476,22,176,8)	[+] Show genes
GO:0090304	nucleic acid metabolic process	1.81E-9	3.58E-7	2.12 (10476,1712,176,61)	[+] Show genes
GO:0007010	cytoskeleton organization	2e-09	3.9E-7	3.20 (10476,614,176,33)	[+] Show genes
GO:0010389	regulation of G2/M transition of mitotic cell cycle	2.36E-9	4.55E-7	6.10 (10476,166,176,17)	[+] Show genes
GO:0000079	regulation of cyclin-dependent protein serine/threonine kinase activity	3.08E-9	5.85E-7	9.65 (10476,74,176,12)	[+] Show genes
GO:0051052	regulation of DNA metabolic process	5.12E-9	9.59E-7	4.20 (10476,326,176,23)	[+] Show genes
GO:0010639	negative regulation of organelle organization	5.84E-9	1.08E-6	4.56 (10476,274,176,21)	[+] Show genes
GO:0051338	regulation of transferase activity	1.55E-8	2.83E-6	3.01 (10476,632,176,32)	[+] Show genes
GO:0051988	regulation of attachment of spindle microtubules to kinetochore	1.76E-8	3.16E-6	29.76 (10476,12,176,6)	[+] Show genes
GO:0044843	cell cycle G1/S phase transition	1.8E-8	3.2E-6	8.31 (10476,86,176,12)	[+] Show genes
GO:0007080	mitotic metaphase plate congression	2.31E-8	4.05E-6	15.87 (10476,30,176,8)	[+] Show genes
GO:0051255	spindle midzone assembly	2.58E-8	4.47E-6	42.52 (10476,7,176,5)	[+] Show genes
GO:0000278	mitotic cell cycle	2.8E-8	4.79E-6	7.16 (10476,108,176,13)	[+] Show genes
GO:0051640	organelle localization	3.02E-8	5.1E-6	3.68 (10476,388,176,24)	[+] Show genes
GO:0000819	sister chromatid segregation	5.25E-8	8.76E-6	14.43 (10476,33,176,8)	[+] Show genes
GO:0032467	positive regulation of cytokinesis	9.12E-8	1.5E-5	17.36 (10476,24,176,7)	[+] Show genes
GO:0000083	regulation of transcription involved in G1/S transition of mitotic cell cycle	1.25E-7	2.03E-5	16.67 (10476,25,176,7)	[+] Show genes
GO:0071840	cellular component organization or biogenesis	1.26E-7	2.02E-5	1.56 (10476,3540,176,93)	[+] Show genes
GO:0051656	establishment of organelle localization	1.4E-7	2.23E-5	4.64 (10476,218,176,17)	[+] Show genes
GO:0000082	G1/S transition of mitotic cell cycle	1.41E-7	2.22E-5	7.79 (10476,84,176,11)	[+] Show genes
GO:0007049	cell cycle	3.11E-7	4.83E-5	3.62 (10476,345,176,21)	[+] Show genes
GO:0034645	cellular macromolecule biosynthetic process	3.62E-7	5.56E-5	2.63 (10476,724,176,32)	[+] Show genes
GO:0072395	signal transduction involved in cell cycle checkpoint	3.91E-7	5.94E-5	9.40 (10476,57,176,9)	[+] Show genes
GO:0072422	signal transduction involved in DNA damage checkpoint	3.91E-7	5.87E-5	9.40 (10476,57,176,9)	[+] Show genes
GO:0072401	signal transduction involved in DNA integrity checkpoint	3.91E-7	5.81E-5	9.40 (10476,57,176,9)	[+] Show genes
GO:0033554	cellular response to stress	4.38E-7	6.44E-5	2.16 (10476,1211,176,44)	[+] Show genes
GO:0000070	mitotic sister chromatid segregation	4.93E-7	7.16E-5	13.89 (10476,30,176,7)	[+] Show genes
GO:1901989	positive regulation of cell cycle phase transition	5.76E-7	8.28E-5	7.73 (10476,77,176,10)	[+] Show genes
GO:0009987	cellular process	7.19E-7	1.02E-4	1.17 (10476,8289,176,163)	[+] Show genes
GO:0009059	macromolecule biosynthetic process	7.56E-7	1.07E-4	2.37 (10476,904,176,36)	[+] Show genes
GO:0016043	cellular component organization	7.61E-7	1.06E-4	1.53 (10476,3500,176,90)	[+] Show genes
GO:2000278	regulation of DNA biosynthetic process	8.27E-7	1.14E-4	7.44 (10476,80,176,10)	[+] Show genes
GO:1902806	regulation of cell cycle G1/S phase transition	9.9E-7	1.35E-4	5.81 (10476,123,176,12)	[+] Show genes
GO:0045931	positive regulation of mitotic cell cycle	1.18E-6	1.59E-4	5.71 (10476,125,176,12)	[+] Show genes
GO:0042770	signal transduction in response to DNA damage	1.31E-6	1.75E-4	7.09 (10476,84,176,10)	[+] Show genes
GO:1901360	organic cyclic compound metabolic process	1.5E-6	1.99E-4	1.70 (10476,2342,176,67)	[+] Show genes
GO:0006139	nucleobase-containing compound metabolic process	1.83E-6	2.4E-4	1.75 (10476,2108,176,62)	[+] Show genes
GO:0051972	regulation of telomerase activity	1.86E-6	2.42E-4	11.57 (10476,36,176,7)	[+] Show genes
GO:0031145	anaphase-promoting complex-dependent catabolic process	2.07E-6	2.67E-4	7.76 (10476,69,176,9)	[+] Show genes
GO:0045132	meiotic chromosome segregation	2.24E-6	2.86E-4	21.26 (10476,14,176,5)	[+] Show genes
GO:0034502	protein localization to chromosome	2.52E-6	3.19E-4	8.98 (10476,53,176,8)	[+] Show genes
GO:0071156	regulation of cell cycle arrest	2.64E-6	3.32E-4	7.55 (10476,71,176,9)	[+] Show genes
GO:2000045	regulation of G1/S transition of mitotic cell cycle	3.16E-6	3.93E-4	5.74 (10476,114,176,11)	[+] Show genes
GO:0051347	positive regulation of transferase activity	3.34E-6	4.12E-4	3.02 (10476,433,176,22)	[+] Show genes
GO:2000573	positive regulation of DNA biosynthetic process	3.36E-6	4.1E-4	8.66 (10476,55,176,8)	[+] Show genes
GO:0006333	chromatin assembly or disassembly	3.36E-6	4.07E-4	8.66 (10476,55,176,8)	[+] Show genes
GO:0046483	heterocycle metabolic process	3.96E-6	4.75E-4	1.70 (10476,2205,176,63)	[+] Show genes
GO:0006281	DNA repair	4.14E-6	4.92E-4	3.09 (10476,405,176,21)	[+] Show genes
GO:0051129	negative regulation of cellular component organization	4.73E-6	5.57E-4	2.87 (10476,477,176,23)	[+] Show genes
GO:0006725	cellular aromatic compound metabolic process	5.09E-6	5.94E-4	1.69 (10476,2221,176,63)	[+] Show genes
GO:0045840	positive regulation of mitotic nuclear division	5.51E-6	6.38E-4	9.92 (10476,42,176,7)	[+] Show genes
GO:1902807	negative regulation of cell cycle G1/S phase transition	6.51E-6	7.48E-4	6.78 (10476,79,176,9)	[+] Show genes
GO:2000134	negative regulation of G1/S transition of mitotic cell cycle	6.51E-6	7.42E-4	6.78 (10476,79,176,9)	[+] Show genes
GO:0071459	protein localization to chromosome, centromeric region	6.64E-6	7.51E-4	17.51 (10476,17,176,5)	[+] Show genes
GO:0006270	DNA replication initiation	7.11E-6	7.97E-4	12.32 (10476,29,176,6)	[+] Show genes
GO:0050790	regulation of catalytic activity	8.05E-6	8.94E-4	1.90 (10476,1439,176,46)	[+] Show genes
GO:0071824	protein-DNA complex subunit organization	8.58E-6	9.46E-4	4.73 (10476,151,176,12)	[+] Show genes
GO:0051973	positive regulation of telomerase activity	8.77E-6	9.59E-4	11.90 (10476,30,176,6)	[+] Show genes
GO:0051781	positive regulation of cell division	8.88E-6	9.63E-4	9.26 (10476,45,176,7)	[+] Show genes
GO:0022414	reproductive process	9.12E-6	9.82E-4	2.35 (10476,761,176,30)	[+] Show genes
GO:0032506	cytokinetic process	1.3E-5	1.39E-3	11.16 (10476,32,176,6)	[+] Show genes
GO:0051785	positive regulation of nuclear division	1.38E-5	1.46E-3	8.68 (10476,48,176,7)	[+] Show genes
GO:0007018	microtubule-based movement	1.54E-5	1.62E-3	4.14 (10476,187,176,13)	[+] Show genes
GO:0008608	attachment of spindle microtubules to kinetochore	1.6E-5	1.67E-3	14.88 (10476,20,176,5)	[+] Show genes
GO:0006950	response to stress	1.62E-5	1.68E-3	1.73 (10476,1855,176,54)	[+] Show genes
GO:0051128	regulation of cellular component organization	1.64E-5	1.68E-3	1.77 (10476,1712,176,51)	[+] Show genes
GO:0051754	meiotic sister chromatid cohesion, centromeric	1.84E-5	1.88E-3	44.64 (10476,4,176,3)	[+] Show genes
GO:0000086	G2/M transition of mitotic cell cycle	2.26E-5	2.29E-3	5.18 (10476,115,176,10)	[+] Show genes
GO:0006275	regulation of DNA replication	2.28E-5	2.29E-3	5.82 (10476,92,176,9)	[+] Show genes
GO:0044839	cell cycle G2/M phase transition	2.62E-5	2.62E-3	5.09 (10476,117,176,10)	[+] Show genes
GO:0045859	regulation of protein kinase activity	2.76E-5	2.73E-3	2.65 (10476,495,176,22)	[+] Show genes
GO:0051716	cellular response to stimulus	3.06E-5	3.01E-3	1.70 (10476,1896,176,54)	[+] Show genes
GO:1904031	positive regulation of cyclin-dependent protein kinase activity	3.33E-5	3.25E-3	12.94 (10476,23,176,5)	[+] Show genes
GO:0007062	sister chromatid cohesion	3.65E-5	3.54E-3	9.40 (10476,38,176,6)	[+] Show genes
GO:0065009	regulation of molecular function	3.85E-5	3.71E-3	1.71 (10476,1814,176,52)	[+] Show genes
GO:0065004	protein-DNA complex assembly	4.05E-5	3.87E-3	4.84 (10476,123,176,10)	[+] Show genes
GO:0000915	actomyosin contractile ring assembly	4.55E-5	4.32E-3	35.71 (10476,5,176,3)	[+] Show genes
GO:0000912	assembly of actomyosin apparatus involved in cytokinesis	4.55E-5	4.29E-3	35.71 (10476,5,176,3)	[+] Show genes
GO:0045143	homologous chromosome segregation	4.55E-5	4.26E-3	35.71 (10476,5,176,3)	[+] Show genes
GO:0044837	actomyosin contractile ring organization	4.55E-5	4.23E-3	35.71 (10476,5,176,3)	[+] Show genes
GO:0090306	spindle assembly involved in meiosis	4.55E-5	4.2E-3	35.71 (10476,5,176,3)	[+] Show genes
GO:0034501	protein localization to kinetochore	4.89E-5	4.49E-3	18.31 (10476,13,176,4)	[+] Show genes
GO:0002208	somatic diversification of immunoglobulins involved in immune response	4.89E-5	4.46E-3	18.31 (10476,13,176,4)	[+] Show genes
GO:0002204	somatic recombination of immunoglobulin genes involved in immune response	4.89E-5	4.43E-3	18.31 (10476,13,176,4)	[+] Show genes
GO:0045190	isotype switching	4.89E-5	4.4E-3	18.31 (10476,13,176,4)	[+] Show genes
GO:0071158	positive regulation of cell cycle arrest	4.9E-5	4.37E-3	7.18 (10476,58,176,7)	[+] Show genes
GO:0050794	regulation of cellular process	5.4E-5	4.79E-3	1.25 (10476,6064,176,127)	[+] Show genes
GO:0006334	nucleosome assembly	5.48E-5	4.83E-3	7.06 (10476,59,176,7)	[+] Show genes
GO:0051383	kinetochore organization	6.76E-5	5.92E-3	17.01 (10476,14,176,4)	[+] Show genes
GO:0051782	negative regulation of cell division	6.76E-5	5.88E-3	17.01 (10476,14,176,4)	[+] Show genes
GO:0030330	DNA damage response, signal transduction by p53 class mediator	8.4E-5	7.26E-3	6.61 (10476,63,176,7)	[+] Show genes
GO:0006977	DNA damage response, signal transduction by p53 class mediator resulting in cell cycle arrest	8.58E-5	7.38E-3	8.12 (10476,44,176,6)	[+] Show genes
GO:0071897	DNA biosynthetic process	8.66E-5	7.4E-3	5.60 (10476,85,176,8)	[+] Show genes
GO:0034641	cellular nitrogen compound metabolic process	9.08E-5	7.71E-3	1.55 (10476,2426,176,63)	[+] Show genes
GO:0048523	negative regulation of cellular process	9.22E-5	7.78E-3	1.48 (10476,2846,176,71)	[+] Show genes
GO:1902400	intracellular signal transduction involved in G1 DNA damage checkpoint	9.76E-5	8.19E-3	7.94 (10476,45,176,6)	[+] Show genes
GO:1902403	signal transduction involved in mitotic DNA integrity checkpoint	9.76E-5	8.14E-3	7.94 (10476,45,176,6)	[+] Show genes
GO:1902402	signal transduction involved in mitotic DNA damage checkpoint	9.76E-5	8.09E-3	7.94 (10476,45,176,6)	[+] Show genes
GO:0072431	signal transduction involved in mitotic G1 DNA damage checkpoint	9.76E-5	8.04E-3	7.94 (10476,45,176,6)	[+] Show genes
GO:0072413	signal transduction involved in mitotic cell cycle checkpoint	9.76E-5	7.99E-3	7.94 (10476,45,176,6)	[+] Show genes
GO:0034728	nucleosome organization	1.02E-4	8.31E-3	5.47 (10476,87,176,8)	[+] Show genes
GO:0031055	chromatin remodeling at centromere	1.08E-4	8.76E-3	10.26 (10476,29,176,5)	[+] Show genes
GO:0019886	antigen processing and presentation of exogenous peptide antigen via MHC class II	1.13E-4	9.11E-3	6.31 (10476,66,176,7)	[+] Show genes
GO:1901992	positive regulation of mitotic cell cycle phase transition	1.25E-4	9.97E-3	6.22 (10476,67,176,7)	[+] Show genes
GO:0051984	positive regulation of chromosome segregation	1.28E-4	1.02E-2	9.92 (10476,30,176,5)	[+] Show genes
GO:0051445	regulation of meiotic cell cycle	1.28E-4	1.01E-2	9.92 (10476,30,176,5)	[+] Show genes
GO:0072331	signal transduction by p53 class mediator	1.3E-4	1.02E-2	5.29 (10476,90,176,8)	[+] Show genes
GO:0002504	antigen processing and presentation of peptide or polysaccharide antigen via MHC class II	1.37E-4	1.07E-2	6.13 (10476,68,176,7)	[+] Show genes
GO:0002495	antigen processing and presentation of peptide antigen via MHC class II	1.37E-4	1.06E-2	6.13 (10476,68,176,7)	[+] Show genes
GO:0008284	positive regulation of cell proliferation	1.45E-4	1.12E-2	2.50 (10476,477,176,20)	[+] Show genes
GO:0043549	regulation of kinase activity	1.5E-4	1.15E-2	2.36 (10476,555,176,22)	[+] Show genes
GO:0034723	DNA replication-dependent nucleosome organization	1.55E-4	1.19E-2	25.51 (10476,7,176,3)	[+] Show genes
GO:0006335	DNA replication-dependent nucleosome assembly	1.55E-4	1.18E-2	25.51 (10476,7,176,3)	[+] Show genes
GO:0070601	centromeric sister chromatid cohesion	1.55E-4	1.17E-2	25.51 (10476,7,176,3)	[+] Show genes
GO:0051177	meiotic sister chromatid cohesion	1.55E-4	1.17E-2	25.51 (10476,7,176,3)	[+] Show genes
GO:0051225	spindle assembly	1.65E-4	1.23E-2	5.95 (10476,70,176,7)	[+] Show genes
GO:0040020	regulation of meiotic nuclear division	1.96E-4	1.46E-2	13.23 (10476,18,176,4)	[+] Show genes
GO:0006271	DNA strand elongation involved in DNA replication	1.96E-4	1.45E-2	13.23 (10476,18,176,4)	[+] Show genes
GO:0016447	somatic recombination of immunoglobulin gene segments	1.96E-4	1.44E-2	13.23 (10476,18,176,4)	[+] Show genes
GO:0070507	regulation of microtubule cytoskeleton organization	2.02E-4	1.48E-2	3.99 (10476,149,176,10)	[+] Show genes
GO:0051606	detection of stimulus	2.04E-4	1.48E-2	4.96 (10476,96,176,8)	[+] Show genes
GO:0042769	DNA damage response, detection of DNA damage	2.05E-4	1.48E-2	9.02 (10476,33,176,5)	[+] Show genes
GO:0007098	centrosome cycle	2.05E-4	1.47E-2	9.02 (10476,33,176,5)	[+] Show genes
GO:0009628	response to abiotic stimulus	2.23E-4	1.59E-2	2.19 (10476,651,176,24)	[+] Show genes
GO:0002478	antigen processing and presentation of exogenous peptide antigen	2.35E-4	1.68E-2	4.32 (10476,124,176,9)	[+] Show genes
GO:0006336	DNA replication-independent nucleosome assembly	2.37E-4	1.68E-2	8.75 (10476,34,176,5)	[+] Show genes
GO:0006310	DNA recombination	2.38E-4	1.68E-2	3.92 (10476,152,176,10)	[+] Show genes
GO:0031109	microtubule polymerization or depolymerization	2.45E-4	1.72E-2	12.53 (10476,19,176,4)	[+] Show genes
GO:0022607	cellular component assembly	2.47E-4	1.72E-2	1.69 (10476,1553,176,44)	[+] Show genes
GO:0000723	telomere maintenance	2.54E-4	1.77E-2	5.56 (10476,75,176,7)	[+] Show genes
GO:0009411	response to UV	2.7E-4	1.87E-2	4.76 (10476,100,176,8)	[+] Show genes
GO:0009314	response to radiation	2.73E-4	1.87E-2	2.97 (10476,281,176,14)	[+] Show genes
GO:0034724	DNA replication-independent nucleosome organization	2.73E-4	1.86E-2	8.50 (10476,35,176,5)	[+] Show genes
GO:0048146	positive regulation of fibroblast proliferation	2.73E-4	1.86E-2	8.50 (10476,35,176,5)	[+] Show genes
GO:0071865	regulation of apoptotic process in bone marrow	2.81E-4	1.9E-2	59.52 (10476,2,176,2)	[+] Show genes
GO:0071866	negative regulation of apoptotic process in bone marrow	2.81E-4	1.89E-2	59.52 (10476,2,176,2)	[+] Show genes
GO:0032954	regulation of cytokinetic process	2.81E-4	1.88E-2	59.52 (10476,2,176,2)	[+] Show genes
GO:0007056	spindle assembly involved in female meiosis	2.81E-4	1.87E-2	59.52 (10476,2,176,2)	[+] Show genes
GO:0007057	spindle assembly involved in female meiosis I	2.81E-4	1.86E-2	59.52 (10476,2,176,2)	[+] Show genes
GO:0000022	mitotic spindle elongation	2.81E-4	1.85E-2	59.52 (10476,2,176,2)	[+] Show genes
GO:0019884	antigen processing and presentation of exogenous antigen	2.82E-4	1.85E-2	4.22 (10476,127,176,9)	[+] Show genes
GO:0051054	positive regulation of DNA metabolic process	2.83E-4	1.85E-2	3.54 (10476,185,176,11)	[+] Show genes
GO:0060255	regulation of macromolecule metabolic process	2.93E-4	1.91E-2	1.35 (10476,3831,176,87)	[+] Show genes
GO:0032200	telomere organization	0.0003	1.94E-2	5.41 (10476,77,176,7)	[+] Show genes
GO:0045737	positive regulation of cyclin-dependent protein serine/threonine kinase activity	3.02E-4	1.95E-2	11.90 (10476,20,176,4)	[+] Show genes
GO:0071900	regulation of protein serine/threonine kinase activity	3.08E-4	1.97E-2	2.80 (10476,319,176,15)	[+] Show genes
GO:0043486	histone exchange	3.13E-4	0.02	8.27 (10476,36,176,5)	[+] Show genes
GO:0050789	regulation of biological process	3.13E-4	1.99E-2	1.20 (10476,6435,176,130)	[+] Show genes
GO:0043085	positive regulation of catalytic activity	3.25E-4	2.06E-2	1.93 (10476,924,176,30)	[+] Show genes
GO:0044380	protein localization to cytoskeleton	3.56E-4	2.25E-2	8.04 (10476,37,176,5)	[+] Show genes
GO:0035404	histone-serine phosphorylation	3.63E-4	2.28E-2	19.84 (10476,9,176,3)	[+] Show genes
GO:0048145	regulation of fibroblast proliferation	3.68E-4	2.3E-2	6.27 (10476,57,176,6)	[+] Show genes
GO:1904666	regulation of ubiquitin protein ligase activity	3.68E-4	2.29E-2	11.34 (10476,21,176,4)	[+] Show genes
GO:0048002	antigen processing and presentation of peptide antigen	3.97E-4	2.45E-2	4.03 (10476,133,176,9)	[+] Show genes
GO:0097421	liver regeneration	4.44E-4	2.74E-2	10.82 (10476,22,176,4)	[+] Show genes
GO:0070925	organelle assembly	4.49E-4	2.75E-2	2.50 (10476,404,176,17)	[+] Show genes
GO:0051653	spindle localization	4.58E-4	2.8E-2	7.63 (10476,39,176,5)	[+] Show genes
GO:0000212	meiotic spindle organization	5.13E-4	3.12E-2	17.86 (10476,10,176,3)	[+] Show genes
GO:0051382	kinetochore assembly	5.13E-4	3.1E-2	17.86 (10476,10,176,3)	[+] Show genes
GO:0022616	DNA strand elongation	5.31E-4	3.2E-2	10.35 (10476,23,176,4)	[+] Show genes
GO:0071103	DNA conformation change	5.48E-4	3.29E-2	3.85 (10476,139,176,9)	[+] Show genes
GO:1902750	negative regulation of cell cycle G2/M phase transition	5.5E-4	3.28E-2	4.90 (10476,85,176,7)	[+] Show genes
GO:0034622	cellular protein-containing complex assembly	5.72E-4	3.4E-2	2.14 (10476,611,176,22)	[+] Show genes
GO:0030865	cortical cytoskeleton organization	5.81E-4	3.44E-2	7.26 (10476,41,176,5)	[+] Show genes
GO:0051171	regulation of nitrogen compound metabolic process	6.03E-4	3.56E-2	1.35 (10476,3623,176,82)	[+] Show genes
GO:0032886	regulation of microtubule-based process	6.09E-4	3.57E-2	3.48 (10476,171,176,10)	[+] Show genes
GO:2001020	regulation of response to DNA damage stimulus	6.66E-4	3.89E-2	3.44 (10476,173,176,10)	[+] Show genes
GO:0032268	regulation of cellular protein metabolic process	6.76E-4	3.93E-2	1.60 (10476,1675,176,45)	[+] Show genes
GO:0048519	negative regulation of biological process	6.91E-4	0.04	1.38 (10476,3193,176,74)	[+] Show genes
GO:0072425	signal transduction involved in G2 DNA damage checkpoint	6.97E-4	4.02E-2	16.23 (10476,11,176,3)	[+] Show genes
GO:0007077	mitotic nuclear envelope disassembly	6.97E-4	0.04	16.23 (10476,11,176,3)	[+] Show genes
GO:0007019	microtubule depolymerization	6.97E-4	3.98E-2	16.23 (10476,11,176,3)	[+] Show genes
GO:0051315	attachment of mitotic spindle microtubules to kinetochore	6.97E-4	3.97E-2	16.23 (10476,11,176,3)	[+] Show genes
GO:0031399	regulation of protein modification process	7.09E-4	4.02E-2	1.76 (10476,1151,176,34)	[+] Show genes
GO:0002312	B cell activation involved in immune response	7.39E-4	4.17E-2	9.52 (10476,25,176,4)	[+] Show genes
GO:0002562	somatic diversification of immune receptors via germline recombination within a single locus	7.39E-4	4.16E-2	9.52 (10476,25,176,4)	[+] Show genes
GO:0016572	histone phosphorylation	7.39E-4	4.14E-2	9.52 (10476,25,176,4)	[+] Show genes
GO:0016444	somatic cell DNA recombination	7.39E-4	4.12E-2	9.52 (10476,25,176,4)	[+] Show genes
GO:0006325	chromatin organization	8.02E-4	4.46E-2	2.24 (10476,504,176,19)	[+] Show genes
GO:0006986	response to unfolded protein	8.08E-4	4.47E-2	6.76 (10476,44,176,5)	[+] Show genes
GO:0019882	antigen processing and presentation	8.21E-4	4.53E-2	3.64 (10476,147,176,9)	[+] Show genes
GO:0021695	cerebellar cortex development	8.33E-4	4.57E-2	39.68 (10476,3,176,2)	[+] Show genes
GO:0051231	spindle elongation	8.33E-4	4.55E-2	39.68 (10476,3,176,2)	[+] Show genes
GO:0090521	glomerular visceral epithelial cell migration	8.33E-4	4.54E-2	39.68 (10476,3,176,2)	[+] Show genes
GO:0031536	positive regulation of exit from mitosis	8.33E-4	4.52E-2	39.68 (10476,3,176,2)	[+] Show genes
GO:0034080	CENP-A containing nucleosome assembly	8.62E-4	4.66E-2	9.16 (10476,26,176,4)	[+] Show genes
GO:0030261	chromosome condensation	8.62E-4	4.64E-2	9.16 (10476,26,176,4)	[+] Show genes
GO:0016445	somatic diversification of immunoglobulins	8.62E-4	4.62E-2	9.16 (10476,26,176,4)	[+] Show genes
GO:0090329	regulation of DNA-dependent DNA replication	8.97E-4	4.79E-2	6.61 (10476,45,176,5)	[+] Show genes
GO:0050896	response to stimulus	9.03E-4	4.8E-2	1.40 (10476,2893,176,68)	[+] Show genes
GO:0007096	regulation of exit from mitosis	9.17E-4	4.86E-2	14.88 (10476,12,176,3)	[+] Show genes
GO:0044260	cellular macromolecule metabolic process	9.26E-4	4.89E-2	1.36 (10476,3278,176,75)	[+] Show genes
GO:1902751	positive regulation of cell cycle G2/M phase transition	9.99E-4	5.25E-2	8.82 (10476,27,176,4)	[+] Show genes

## Sheet: DC2
GO term	Description	P-value	FDR q-value	Enrichment (N, B, n, b)	Genes
GO:1903047	mitotic cell cycle process	9.19E-39	1.26E-34	7.11 (10476,518,185,65)	[+] Show genes
GO:0022402	cell cycle process	4.95E-38	3.39E-34	5.61 (10476,757,185,75)	[+] Show genes
GO:0010564	regulation of cell cycle process	1.41E-28	6.42E-25	5.72 (10476,564,185,57)	[+] Show genes
GO:0051726	regulation of cell cycle	3.88E-25	1.33E-21	4.22 (10476,873,185,65)	[+] Show genes
GO:0007346	regulation of mitotic cell cycle	4.89E-23	1.34E-19	5.48 (10476,496,185,48)	[+] Show genes
GO:1901987	regulation of cell cycle phase transition	2.4E-22	5.48E-19	6.47 (10476,359,185,41)	[+] Show genes
GO:1901990	regulation of mitotic cell cycle phase transition	2.04E-21	3.99E-18	6.53 (10476,338,185,39)	[+] Show genes
GO:0051301	cell division	6.22E-21	1.06E-17	6.56 (10476,328,185,38)	[+] Show genes
GO:0051983	regulation of chromosome segregation	2.43E-19	3.7E-16	13.54 (10476,92,185,22)	[+] Show genes
GO:0007017	microtubule-based process	2.94E-19	4.01E-16	5.06 (10476,481,185,43)	[+] Show genes
GO:0045787	positive regulation of cell cycle	6.24E-18	7.75E-15	6.69 (10476,271,185,32)	[+] Show genes
GO:0090068	positive regulation of cell cycle process	2.42E-17	2.76E-14	7.66 (10476,207,185,28)	[+] Show genes
GO:0007088	regulation of mitotic nuclear division	4.82E-17	5.07E-14	10.02 (10476,130,185,23)	[+] Show genes
GO:0051783	regulation of nuclear division	3.69E-16	3.6E-13	9.17 (10476,142,185,23)	[+] Show genes
GO:0051276	chromosome organization	1.59E-15	1.45E-12	5.76 (10476,305,185,31)	[+] Show genes
GO:0007059	chromosome segregation	3.34E-15	2.86E-12	11.21 (10476,96,185,19)	[+] Show genes
GO:0000226	microtubule cytoskeleton organization	8.19E-14	6.58E-11	5.38 (10476,305,185,29)	[+] Show genes
GO:0033045	regulation of sister chromatid segregation	1.28E-13	9.74E-11	12.24 (10476,74,185,16)	[+] Show genes
GO:0098813	nuclear chromosome segregation	1.74E-13	1.25E-10	17.53 (10476,42,185,13)	[+] Show genes
GO:0033047	regulation of mitotic sister chromatid segregation	3.5E-13	2.39E-10	12.87 (10476,66,185,15)	[+] Show genes
GO:0000281	mitotic cytokinesis	6.51E-13	4.24E-10	16.00 (10476,46,185,13)	[+] Show genes
GO:0006996	organelle organization	9.14E-13	5.68E-10	2.30 (10476,1749,185,71)	[+] Show genes
GO:1902099	regulation of metaphase/anaphase transition of cell cycle	4.83E-12	2.87E-9	13.89 (10476,53,185,13)	[+] Show genes
GO:0030071	regulation of mitotic metaphase/anaphase transition	4.83E-12	2.75E-9	13.89 (10476,53,185,13)	[+] Show genes
GO:1902749	regulation of cell cycle G2/M phase transition	7.17E-12	3.92E-9	6.53 (10476,182,185,21)	[+] Show genes
GO:0010965	regulation of mitotic sister chromatid separation	1.04E-11	5.45E-9	13.15 (10476,56,185,13)	[+] Show genes
GO:1905818	regulation of chromosome separation	2.12E-11	1.07E-8	12.48 (10476,59,185,13)	[+] Show genes
GO:0071840	cellular component organization or biogenesis	3.42E-11	1.67E-8	1.70 (10476,3540,185,106)	[+] Show genes
GO:0051640	organelle localization	3.46E-11	1.63E-8	4.23 (10476,388,185,29)	[+] Show genes
GO:0006259	DNA metabolic process	3.67E-11	1.67E-8	3.38 (10476,619,185,37)	[+] Show genes
GO:0000910	cytokinesis	4.16E-11	1.83E-8	11.87 (10476,62,185,13)	[+] Show genes
GO:0061640	cytoskeleton-dependent cytokinesis	4.16E-11	1.78E-8	11.87 (10476,62,185,13)	[+] Show genes
GO:0016043	cellular component organization	4.29E-11	1.78E-8	1.70 (10476,3500,185,105)	[+] Show genes
GO:0010948	negative regulation of cell cycle process	6.33E-11	2.55E-8	5.25 (10476,248,185,23)	[+] Show genes
GO:0010389	regulation of G2/M transition of mitotic cell cycle	8.76E-11	3.42E-8	6.48 (10476,166,185,19)	[+] Show genes
GO:0033043	regulation of organelle organization	1.1E-10	4.16E-8	2.76 (10476,944,185,46)	[+] Show genes
GO:0007010	cytoskeleton organization	1.22E-10	4.52E-8	3.32 (10476,614,185,36)	[+] Show genes
GO:0000819	sister chromatid segregation	1.51E-10	5.42E-8	17.16 (10476,33,185,10)	[+] Show genes
GO:0033044	regulation of chromosome organization	1.65E-10	5.79E-8	4.79 (10476,284,185,24)	[+] Show genes
GO:1902850	microtubule cytoskeleton organization involved in mitosis	1.69E-10	5.78E-8	8.58 (10476,99,185,15)	[+] Show genes
GO:0007051	spindle organization	4.81E-10	1.6E-7	7.31 (10476,124,185,16)	[+] Show genes
GO:0051303	establishment of chromosome localization	4.95E-10	1.61E-7	12.98 (10476,48,185,11)	[+] Show genes
GO:0045931	positive regulation of mitotic cell cycle	5.43E-10	1.73E-7	7.25 (10476,125,185,16)	[+] Show genes
GO:0050000	chromosome localization	6.29E-10	1.95E-7	12.71 (10476,49,185,11)	[+] Show genes
GO:0051310	metaphase plate congression	9.43E-10	2.87E-7	14.52 (10476,39,185,10)	[+] Show genes
GO:1901991	negative regulation of mitotic cell cycle phase transition	1.23E-9	3.66E-7	5.93 (10476,172,185,18)	[+] Show genes
GO:0000070	mitotic sister chromatid segregation	1.43E-9	4.16E-7	16.99 (10476,30,185,9)	[+] Show genes
GO:0051383	kinetochore organization	1.48E-9	4.21E-7	28.31 (10476,14,185,7)	[+] Show genes
GO:0034502	protein localization to chromosome	1.55E-9	4.32E-7	11.75 (10476,53,185,11)	[+] Show genes
GO:0051256	mitotic spindle midzone assembly	1.63E-9	4.45E-7	56.63 (10476,5,185,5)	[+] Show genes
GO:0009987	cellular process	2.53E-9	6.77E-7	1.20 (10476,8289,185,175)	[+] Show genes
GO:1901988	negative regulation of cell cycle phase transition	3.08E-9	8.1E-7	5.60 (10476,182,185,18)	[+] Show genes
GO:0006260	DNA replication	3.28E-9	8.46E-7	6.43 (10476,141,185,16)	[+] Show genes
GO:0045786	negative regulation of cell cycle	4.46E-9	1.13E-6	3.66 (10476,418,185,27)	[+] Show genes
GO:1902100	negative regulation of metaphase/anaphase transition of cell cycle	4.7E-9	1.17E-6	18.88 (10476,24,185,8)	[+] Show genes
GO:0045841	negative regulation of mitotic metaphase/anaphase transition	4.7E-9	1.15E-6	18.88 (10476,24,185,8)	[+] Show genes
GO:0006334	nucleosome assembly	5.18E-9	1.24E-6	10.56 (10476,59,185,11)	[+] Show genes
GO:0007093	mitotic cell cycle checkpoint	5.34E-9	1.26E-6	8.18 (10476,90,185,13)	[+] Show genes
GO:2000816	negative regulation of mitotic sister chromatid separation	6.8E-9	1.58E-6	18.12 (10476,25,185,8)	[+] Show genes
GO:1905819	negative regulation of chromosome separation	6.8E-9	1.55E-6	18.12 (10476,25,185,8)	[+] Show genes
GO:0006275	regulation of DNA replication	7.04E-9	1.58E-6	8.00 (10476,92,185,13)	[+] Show genes
GO:1903046	meiotic cell cycle process	7.33E-9	1.62E-6	7.21 (10476,110,185,14)	[+] Show genes
GO:0044772	mitotic cell cycle phase transition	7.82E-9	1.7E-6	4.98 (10476,216,185,19)	[+] Show genes
GO:0051656	establishment of organelle localization	9.11E-9	1.94E-6	4.94 (10476,218,185,19)	[+] Show genes
GO:0030261	chromosome condensation	9.68E-9	2.04E-6	17.42 (10476,26,185,8)	[+] Show genes
GO:2001251	negative regulation of chromosome organization	1.2E-8	2.48E-6	7.67 (10476,96,185,13)	[+] Show genes
GO:0044770	cell cycle phase transition	1.32E-8	2.7E-6	4.82 (10476,223,185,19)	[+] Show genes
GO:0051052	regulation of DNA metabolic process	1.35E-8	2.71E-6	4.00 (10476,326,185,23)	[+] Show genes
GO:0033048	negative regulation of mitotic sister chromatid segregation	1.35E-8	2.68E-6	16.78 (10476,27,185,8)	[+] Show genes
GO:0051985	negative regulation of chromosome segregation	2.54E-8	4.96E-6	15.62 (10476,29,185,8)	[+] Show genes
GO:0033046	negative regulation of sister chromatid segregation	2.54E-8	4.89E-6	15.62 (10476,29,185,8)	[+] Show genes
GO:0051302	regulation of cell division	3.21E-8	6.09E-6	7.08 (10476,104,185,13)	[+] Show genes
GO:0051255	spindle midzone assembly	3.32E-8	6.22E-6	40.45 (10476,7,185,5)	[+] Show genes
GO:0045930	negative regulation of mitotic cell cycle	3.32E-8	6.14E-6	4.56 (10476,236,185,19)	[+] Show genes
GO:0006323	DNA packaging	3.41E-8	6.22E-6	15.10 (10476,30,185,8)	[+] Show genes
GO:0034728	nucleosome organization	3.6E-8	6.48E-6	7.81 (10476,87,185,12)	[+] Show genes
GO:0071173	spindle assembly checkpoint	6.52E-8	1.16E-5	18.02 (10476,22,185,7)	[+] Show genes
GO:0071174	mitotic spindle checkpoint	6.52E-8	1.14E-5	18.02 (10476,22,185,7)	[+] Show genes
GO:0007094	mitotic spindle assembly checkpoint	6.52E-8	1.13E-5	18.02 (10476,22,185,7)	[+] Show genes
GO:0031577	spindle checkpoint	6.52E-8	1.11E-5	18.02 (10476,22,185,7)	[+] Show genes
GO:0010639	negative regulation of organelle organization	7.31E-8	1.23E-5	4.13 (10476,274,185,20)	[+] Show genes
GO:0045132	meiotic chromosome segregation	7.47E-8	1.25E-5	24.27 (10476,14,185,6)	[+] Show genes
GO:0045839	negative regulation of mitotic nuclear division	7.74E-8	1.27E-5	13.73 (10476,33,185,8)	[+] Show genes
GO:0007052	mitotic spindle organization	8.17E-8	1.33E-5	8.20 (10476,76,185,11)	[+] Show genes
GO:1901989	positive regulation of cell cycle phase transition	9.38E-8	1.51E-5	8.09 (10476,77,185,11)	[+] Show genes
GO:0000075	cell cycle checkpoint	1.33E-7	2.11E-5	6.29 (10476,117,185,13)	[+] Show genes
GO:0071103	DNA conformation change	1.5E-7	2.35E-5	5.70 (10476,139,185,14)	[+] Show genes
GO:0032465	regulation of cytokinesis	1.78E-7	2.77E-5	8.71 (10476,65,185,10)	[+] Show genes
GO:0007018	microtubule-based movement	1.85E-7	2.85E-5	4.85 (10476,187,185,16)	[+] Show genes
GO:0007076	mitotic chromosome condensation	1.93E-7	2.94E-5	21.24 (10476,16,185,6)	[+] Show genes
GO:0051784	negative regulation of nuclear division	2.03E-7	3.04E-5	12.24 (10476,37,185,8)	[+] Show genes
GO:0071459	protein localization to chromosome, centromeric region	2.94E-7	4.38E-5	19.99 (10476,17,185,6)	[+] Show genes
GO:0022607	cellular component assembly	3.45E-7	5.07E-5	1.97 (10476,1553,185,54)	[+] Show genes
GO:0000278	mitotic cell cycle	4.1E-7	5.96E-5	6.29 (10476,108,185,12)	[+] Show genes
GO:0006333	chromatin assembly or disassembly	4.34E-7	6.25E-5	9.27 (10476,55,185,9)	[+] Show genes
GO:0031055	chromatin remodeling at centromere	5.37E-7	7.65E-5	13.67 (10476,29,185,7)	[+] Show genes
GO:0045840	positive regulation of mitotic nuclear division	5.74E-7	8.09E-5	10.79 (10476,42,185,8)	[+] Show genes
GO:0051128	regulation of cellular component organization	6.16E-7	8.59E-5	1.89 (10476,1712,185,57)	[+] Show genes
GO:0007080	mitotic metaphase plate congression	6.9E-7	9.53E-5	13.21 (10476,30,185,7)	[+] Show genes
GO:0008608	attachment of spindle microtubules to kinetochore	8.82E-7	1.21E-4	16.99 (10476,20,185,6)	[+] Show genes
GO:0022414	reproductive process	1.16E-6	1.57E-4	2.46 (10476,761,185,33)	[+] Show genes
GO:0051988	regulation of attachment of spindle microtubules to kinetochore	1.17E-6	1.56E-4	23.59 (10476,12,185,5)	[+] Show genes
GO:0051641	cellular localization	1.17E-6	1.56E-4	1.88 (10476,1657,185,55)	[+] Show genes
GO:0050794	regulation of cellular process	1.33E-6	1.75E-4	1.29 (10476,6064,185,138)	[+] Show genes
GO:0051785	positive regulation of nuclear division	1.68E-6	2.18E-4	9.44 (10476,48,185,8)	[+] Show genes
GO:1902806	regulation of cell cycle G1/S phase transition	1.68E-6	2.17E-4	5.52 (10476,123,185,12)	[+] Show genes
GO:0065004	protein-DNA complex assembly	1.68E-6	2.15E-4	5.52 (10476,123,185,12)	[+] Show genes
GO:0006336	DNA replication-independent nucleosome assembly	1.72E-6	2.18E-4	11.66 (10476,34,185,7)	[+] Show genes
GO:0034501	protein localization to kinetochore	1.87E-6	2.34E-4	21.78 (10476,13,185,5)	[+] Show genes
GO:0034724	DNA replication-independent nucleosome organization	2.12E-6	2.63E-4	11.33 (10476,35,185,7)	[+] Show genes
GO:0071824	protein-DNA complex subunit organization	2.55E-6	3.14E-4	4.88 (10476,151,185,13)	[+] Show genes
GO:0043486	histone exchange	2.59E-6	3.16E-4	11.01 (10476,36,185,7)	[+] Show genes
GO:0006325	chromatin organization	2.65E-6	3.2E-4	2.81 (10476,504,185,25)	[+] Show genes
GO:0050789	regulation of biological process	2.66E-6	3.19E-4	1.26 (10476,6435,185,143)	[+] Show genes
GO:0007049	cell cycle	2.86E-6	3.4E-4	3.28 (10476,345,185,20)	[+] Show genes
GO:0032467	positive regulation of cytokinesis	2.89E-6	3.4E-4	14.16 (10476,24,185,6)	[+] Show genes
GO:0044380	protein localization to cytoskeleton	3.15E-6	3.67E-4	10.71 (10476,37,185,7)	[+] Show genes
GO:0007062	sister chromatid cohesion	3.8E-6	4.4E-4	10.43 (10476,38,185,7)	[+] Show genes
GO:0033554	cellular response to stress	4.68E-6	5.38E-4	2.01 (10476,1211,185,43)	[+] Show genes
GO:0034080	CENP-A containing nucleosome assembly	4.8E-6	5.47E-4	13.07 (10476,26,185,6)	[+] Show genes
GO:0031023	microtubule organizing center organization	4.87E-6	5.5E-4	8.24 (10476,55,185,8)	[+] Show genes
GO:2000045	regulation of G1/S transition of mitotic cell cycle	5.13E-6	5.75E-4	5.46 (10476,114,185,11)	[+] Show genes
GO:0000086	G2/M transition of mitotic cell cycle	5.58E-6	6.21E-4	5.42 (10476,115,185,11)	[+] Show genes
GO:0051338	regulation of transferase activity	5.64E-6	6.22E-4	2.51 (10476,632,185,28)	[+] Show genes
GO:0044839	cell cycle G2/M phase transition	6.6E-6	7.22E-4	5.32 (10476,117,185,11)	[+] Show genes
GO:1904029	regulation of cyclin-dependent protein kinase activity	7.07E-6	7.67E-4	6.71 (10476,76,185,9)	[+] Show genes
GO:0070925	organelle assembly	8.78E-6	9.45E-4	2.94 (10476,404,185,21)	[+] Show genes
GO:0090329	regulation of DNA-dependent DNA replication	1.23E-5	1.31E-3	8.81 (10476,45,185,7)	[+] Show genes
GO:0032506	cytokinetic process	1.73E-5	1.83E-3	10.62 (10476,32,185,6)	[+] Show genes
GO:0031100	animal organ regeneration	1.91E-5	2.01E-3	8.26 (10476,48,185,7)	[+] Show genes
GO:0019886	antigen processing and presentation of exogenous peptide antigen via MHC class II	1.95E-5	2.03E-3	6.86 (10476,66,185,8)	[+] Show genes
GO:0072698	protein localization to microtubule cytoskeleton	2.08E-5	2.16E-3	10.30 (10476,33,185,6)	[+] Show genes
GO:0007098	centrosome cycle	2.08E-5	2.14E-3	10.30 (10476,33,185,6)	[+] Show genes
GO:0051754	meiotic sister chromatid cohesion, centromeric	2.14E-5	2.18E-3	42.47 (10476,4,185,3)	[+] Show genes
GO:1901992	positive regulation of mitotic cell cycle phase transition	2.18E-5	2.21E-3	6.76 (10476,67,185,8)	[+] Show genes
GO:0002504	antigen processing and presentation of peptide or polysaccharide antigen via MHC class II	2.43E-5	2.44E-3	6.66 (10476,68,185,8)	[+] Show genes
GO:0002495	antigen processing and presentation of peptide antigen via MHC class II	2.43E-5	2.43E-3	6.66 (10476,68,185,8)	[+] Show genes
GO:0051347	positive regulation of transferase activity	2.5E-5	2.48E-3	2.75 (10476,433,185,21)	[+] Show genes
GO:0051315	attachment of mitotic spindle microtubules to kinetochore	2.82E-5	2.77E-3	20.59 (10476,11,185,4)	[+] Show genes
GO:0051225	spindle assembly	3.01E-5	2.94E-3	6.47 (10476,70,185,8)	[+] Show genes
GO:0071156	regulation of cell cycle arrest	3.35E-5	3.24E-3	6.38 (10476,71,185,8)	[+] Show genes
GO:0051129	negative regulation of cellular component organization	3.42E-5	3.29E-3	2.61 (10476,477,185,22)	[+] Show genes
GO:0000079	regulation of cyclin-dependent protein serine/threonine kinase activity	4.53E-5	4.33E-3	6.12 (10476,74,185,8)	[+] Show genes
GO:0044818	mitotic G2/M transition checkpoint	5.26E-5	0.005	11.80 (10476,24,185,5)	[+] Show genes
GO:0000915	actomyosin contractile ring assembly	5.28E-5	4.98E-3	33.98 (10476,5,185,3)	[+] Show genes
GO:0000912	assembly of actomyosin apparatus involved in cytokinesis	5.28E-5	4.94E-3	33.98 (10476,5,185,3)	[+] Show genes
GO:1902949	positive regulation of tau-protein kinase activity	5.28E-5	4.91E-3	33.98 (10476,5,185,3)	[+] Show genes
GO:0044837	actomyosin contractile ring organization	5.28E-5	4.88E-3	33.98 (10476,5,185,3)	[+] Show genes
GO:0090306	spindle assembly involved in meiosis	5.28E-5	4.84E-3	33.98 (10476,5,185,3)	[+] Show genes
GO:0051653	spindle localization	5.62E-5	5.12E-3	8.71 (10476,39,185,6)	[+] Show genes
GO:0033365	protein localization to organelle	5.62E-5	5.09E-3	2.46 (10476,529,185,23)	[+] Show genes
GO:0006974	cellular response to DNA damage stimulus	5.84E-5	5.26E-3	2.34 (10476,604,185,25)	[+] Show genes
GO:0000083	regulation of transcription involved in G1/S transition of mitotic cell cycle	6.49E-5	5.8E-3	11.33 (10476,25,185,5)	[+] Show genes
GO:0031099	regeneration	6.64E-5	5.89E-3	5.81 (10476,78,185,8)	[+] Show genes
GO:0051716	cellular response to stimulus	6.83E-5	6.03E-3	1.64 (10476,1896,185,55)	[+] Show genes
GO:0032880	regulation of protein localization	7.04E-5	6.17E-3	2.32 (10476,611,185,25)	[+] Show genes
GO:1903829	positive regulation of cellular protein localization	8.09E-5	7.04E-3	3.33 (10476,238,185,14)	[+] Show genes
GO:0051782	negative regulation of cell division	8.21E-5	7.1E-3	16.18 (10476,14,185,4)	[+] Show genes
GO:0065007	biological regulation	9.36E-5	8.04E-3	1.20 (10476,6810,185,144)	[+] Show genes
GO:0006281	DNA repair	9.67E-5	8.26E-3	2.66 (10476,405,185,19)	[+] Show genes
GO:0043044	ATP-dependent chromatin remodeling	1.04E-4	8.79E-3	6.39 (10476,62,185,7)	[+] Show genes
GO:0051054	positive regulation of DNA metabolic process	1.05E-4	8.87E-3	3.67 (10476,185,185,12)	[+] Show genes
GO:0042770	signal transduction in response to DNA damage	1.13E-4	9.46E-3	5.39 (10476,84,185,8)	[+] Show genes
GO:0051642	centrosome localization	1.15E-4	9.58E-3	10.11 (10476,28,185,5)	[+] Show genes
GO:1902750	negative regulation of cell cycle G2/M phase transition	1.23E-4	1.02E-2	5.33 (10476,85,185,8)	[+] Show genes
GO:0097711	ciliary basal body-plasma membrane docking	1.23E-4	1.01E-2	5.33 (10476,85,185,8)	[+] Show genes
GO:0043933	protein-containing complex subunit organization	1.27E-4	1.04E-2	1.86 (10476,1124,185,37)	[+] Show genes
GO:0051781	positive regulation of cell division	1.29E-4	1.05E-2	7.55 (10476,45,185,6)	[+] Show genes
GO:0040001	establishment of mitotic spindle localization	1.37E-4	1.11E-2	9.76 (10476,29,185,5)	[+] Show genes
GO:0061842	microtubule organizing center localization	1.37E-4	1.1E-2	9.76 (10476,29,185,5)	[+] Show genes
GO:0090304	nucleic acid metabolic process	1.41E-4	1.13E-2	1.65 (10476,1712,185,50)	[+] Show genes
GO:0051098	regulation of binding	1.48E-4	1.18E-2	3.15 (10476,252,185,14)	[+] Show genes
GO:0070601	centromeric sister chromatid cohesion	1.8E-4	1.42E-2	24.27 (10476,7,185,3)	[+] Show genes
GO:0051177	meiotic sister chromatid cohesion	1.8E-4	1.41E-2	24.27 (10476,7,185,3)	[+] Show genes
GO:0048546	digestive tract morphogenesis	1.8E-4	1.41E-2	24.27 (10476,7,185,3)	[+] Show genes
GO:0031145	anaphase-promoting complex-dependent catabolic process	2.05E-4	1.59E-2	5.74 (10476,69,185,7)	[+] Show genes
GO:1903827	regulation of cellular protein localization	2.13E-4	1.65E-2	2.58 (10476,395,185,18)	[+] Show genes
GO:0006928	movement of cell or subcellular component	2.14E-4	1.65E-2	2.05 (10476,775,185,28)	[+] Show genes
GO:0007095	mitotic G2 DNA damage checkpoint	2.37E-4	1.81E-2	12.58 (10476,18,185,4)	[+] Show genes
GO:1902808	positive regulation of cell cycle G1/S phase transition	2.58E-4	1.96E-2	8.58 (10476,33,185,5)	[+] Show genes
GO:0006890	retrograde vesicle-mediated transport, Golgi to ER	2.67E-4	2.02E-2	5.51 (10476,72,185,7)	[+] Show genes
GO:1902947	regulation of tau-protein kinase activity	2.84E-4	2.14E-2	21.24 (10476,8,185,3)	[+] Show genes
GO:0031109	microtubule polymerization or depolymerization	2.96E-4	2.21E-2	11.92 (10476,19,185,4)	[+] Show genes
GO:0007063	regulation of sister chromatid cohesion	2.96E-4	2.2E-2	11.92 (10476,19,185,4)	[+] Show genes
GO:0031572	G2 DNA damage checkpoint	2.96E-4	2.19E-2	11.92 (10476,19,185,4)	[+] Show genes
GO:0048523	negative regulation of cellular process	3.03E-4	2.22E-2	1.43 (10476,2846,185,72)	[+] Show genes
GO:0070507	regulation of microtubule cytoskeleton organization	3.03E-4	2.21E-2	3.80 (10476,149,185,10)	[+] Show genes
GO:0065009	regulation of molecular function	3.09E-4	2.25E-2	1.59 (10476,1814,185,51)	[+] Show genes
GO:0032954	regulation of cytokinetic process	3.1E-4	2.24E-2	56.63 (10476,2,185,2)	[+] Show genes
GO:0061030	epithelial cell differentiation involved in mammary gland alveolus development	3.1E-4	2.23E-2	56.63 (10476,2,185,2)	[+] Show genes
GO:0007056	spindle assembly involved in female meiosis	3.1E-4	2.22E-2	56.63 (10476,2,185,2)	[+] Show genes
GO:0007057	spindle assembly involved in female meiosis I	3.1E-4	2.21E-2	56.63 (10476,2,185,2)	[+] Show genes
GO:0000022	mitotic spindle elongation	3.1E-4	2.2E-2	56.63 (10476,2,185,2)	[+] Show genes
GO:0010972	negative regulation of G2/M transition of mitotic cell cycle	3.17E-4	2.24E-2	5.36 (10476,74,185,7)	[+] Show genes
GO:0051293	establishment of spindle localization	3.44E-4	2.41E-2	8.09 (10476,35,185,5)	[+] Show genes
GO:0000723	telomere maintenance	3.45E-4	2.4E-2	5.29 (10476,75,185,7)	[+] Show genes
GO:0006310	DNA recombination	3.55E-4	2.47E-2	3.73 (10476,152,185,10)	[+] Show genes
GO:0071168	protein localization to chromatin	3.66E-4	2.52E-2	11.33 (10476,20,185,4)	[+] Show genes
GO:0051972	regulation of telomerase activity	3.93E-4	2.7E-2	7.86 (10476,36,185,5)	[+] Show genes
GO:2000573	positive regulation of DNA biosynthetic process	3.95E-4	2.7E-2	6.18 (10476,55,185,6)	[+] Show genes
GO:0032200	telomere organization	4.05E-4	2.76E-2	5.15 (10476,77,185,7)	[+] Show genes
GO:0062033	positive regulation of mitotic sister chromatid segregation	4.45E-4	3.01E-2	10.79 (10476,21,185,4)	[+] Show genes
GO:0045859	regulation of protein kinase activity	4.61E-4	3.1E-2	2.29 (10476,495,185,20)	[+] Show genes
GO:0072395	signal transduction involved in cell cycle checkpoint	4.81E-4	3.22E-2	5.96 (10476,57,185,6)	[+] Show genes
GO:0072422	signal transduction involved in DNA damage checkpoint	4.81E-4	3.2E-2	5.96 (10476,57,185,6)	[+] Show genes
GO:0072401	signal transduction involved in DNA integrity checkpoint	4.81E-4	3.19E-2	5.96 (10476,57,185,6)	[+] Show genes
GO:2000278	regulation of DNA biosynthetic process	5.12E-4	3.38E-2	4.95 (10476,80,185,7)	[+] Show genes
GO:0071158	positive regulation of cell cycle arrest	5.28E-4	3.47E-2	5.86 (10476,58,185,6)	[+] Show genes
GO:0097421	liver regeneration	5.37E-4	3.51E-2	10.30 (10476,22,185,4)	[+] Show genes
GO:0050790	regulation of catalytic activity	5.75E-4	3.74E-2	1.65 (10476,1439,185,42)	[+] Show genes
GO:0034613	cellular protein localization	5.85E-4	3.79E-2	1.95 (10476,783,185,27)	[+] Show genes
GO:0000212	meiotic spindle organization	5.93E-4	3.83E-2	16.99 (10476,10,185,3)	[+] Show genes
GO:0051382	kinetochore assembly	5.93E-4	3.81E-2	16.99 (10476,10,185,3)	[+] Show genes
GO:0008283	cell proliferation	6.52E-4	4.17E-2	2.85 (10476,258,185,13)	[+] Show genes
GO:0070727	cellular macromolecule localization	6.71E-4	4.27E-2	1.94 (10476,790,185,27)	[+] Show genes
GO:0071897	DNA biosynthetic process	7.39E-4	4.68E-2	4.66 (10476,85,185,7)	[+] Show genes
GO:0000132	establishment of mitotic spindle orientation	7.59E-4	4.78E-2	9.44 (10476,24,185,4)	[+] Show genes
GO:0043549	regulation of kinase activity	7.81E-4	4.9E-2	2.14 (10476,555,185,21)	[+] Show genes
GO:0006338	chromatin remodeling	7.85E-4	4.9E-2	3.67 (10476,139,185,9)	[+] Show genes
GO:2000050	regulation of non-canonical Wnt signaling pathway	8.05E-4	0.05	15.44 (10476,11,185,3)	[+] Show genes
GO:0007019	microtubule depolymerization	8.05E-4	4.98E-2	15.44 (10476,11,185,3)	[+] Show genes
GO:0070192	chromosome organization involved in meiotic cell cycle	8.15E-4	5.02E-2	6.74 (10476,42,185,5)	[+] Show genes
GO:0030330	DNA damage response, signal transduction by p53 class mediator	8.24E-4	5.05E-2	5.39 (10476,63,185,6)	[+] Show genes
GO:0031401	positive regulation of protein modification process	8.6E-4	5.25E-2	1.97 (10476,720,185,25)	[+] Show genes
GO:0140056	organelle localization by membrane tethering	8.7E-4	5.28E-2	3.61 (10476,141,185,9)	[+] Show genes
GO:0002562	somatic diversification of immune receptors via germline recombination within a single locus	8.91E-4	5.39E-2	9.06 (10476,25,185,4)	[+] Show genes
GO:0016572	histone phosphorylation	8.91E-4	5.36E-2	9.06 (10476,25,185,4)	[+] Show genes
GO:0016444	somatic cell DNA recombination	8.91E-4	5.34E-2	9.06 (10476,25,185,4)	[+] Show genes
GO:0032886	regulation of microtubule-based process	8.96E-4	5.35E-2	3.31 (10476,171,185,10)	[+] Show genes
GO:0021695	cerebellar cortex development	9.2E-4	5.47E-2	37.75 (10476,3,185,2)	[+] Show genes
GO:0051231	spindle elongation	9.2E-4	5.44E-2	37.75 (10476,3,185,2)	[+] Show genes
GO:0031536	positive regulation of exit from mitosis	9.2E-4	5.42E-2	37.75 (10476,3,185,2)	[+] Show genes
GO:0060574	intestinal epithelial cell maturation	9.2E-4	5.4E-2	37.75 (10476,3,185,2)	[+] Show genes
GO:0006950	response to stress	9.75E-4	5.7E-2	1.53 (10476,1855,185,50)	[+] Show genes
GO:0051173	positive regulation of nitrogen compound metabolic process	9.96E-4	5.8E-2	1.50 (10476,2002,185,53)	[+] Show genes

## Sheet: DC3
GO term	Description	P-value	FDR q-value	Enrichment (N, B, n, b)	Genes
GO:0045055	regulated exocytosis	3.95E-14	5.4E-10	3.61 (10476,411,318,45)	[+] Show genes
GO:0032940	secretion by cell	1.37E-13	9.33E-10	3.07 (10476,569,318,53)	[+] Show genes
GO:0002274	myeloid leukocyte activation	2e-13	9.12E-10	3.81 (10476,346,318,40)	[+] Show genes
GO:0043312	neutrophil degranulation	2.6E-13	8.89E-10	4.05 (10476,301,318,37)	[+] Show genes
GO:0046903	secretion	3.12E-13	8.54E-10	2.93 (10476,619,318,55)	[+] Show genes
GO:0002283	neutrophil activation involved in immune response	3.2E-13	7.28E-10	4.02 (10476,303,318,37)	[+] Show genes
GO:0043299	leukocyte degranulation	4.35E-13	8.49E-10	3.98 (10476,306,318,37)	[+] Show genes
GO:0042119	neutrophil activation	5.32E-13	9.09E-10	3.96 (10476,308,318,37)	[+] Show genes
GO:0036230	granulocyte activation	5.88E-13	8.93E-10	3.94 (10476,309,318,37)	[+] Show genes
GO:0002275	myeloid cell activation involved in immune response	1.17E-12	1.6E-9	3.86 (10476,316,318,37)	[+] Show genes
GO:0006887	exocytosis	1.31E-12	1.62E-9	3.22 (10476,471,318,46)	[+] Show genes
GO:0002366	leukocyte activation involved in immune response	2.51E-12	2.86E-9	3.60 (10476,357,318,39)	[+] Show genes
GO:0001775	cell activation	2.82E-12	2.96E-9	2.96 (10476,556,318,50)	[+] Show genes
GO:0002263	cell activation involved in immune response	3.27E-12	3.19E-9	3.57 (10476,360,318,39)	[+] Show genes
GO:0045321	leukocyte activation	3.33E-12	3.03E-9	3.08 (10476,502,318,47)	[+] Show genes
GO:0006810	transport	1.03E-11	8.81E-9	1.69 (10476,2598,318,133)	[+] Show genes
GO:0002252	immune effector process	2.24E-11	1.8E-8	2.88 (10476,549,318,48)	[+] Show genes
GO:0051234	establishment of localization	6.13E-11	4.65E-8	1.64 (10476,2689,318,134)	[+] Show genes
GO:0051179	localization	1e-10	7.2E-8	1.57 (10476,3054,318,146)	[+] Show genes
GO:0006457	protein folding	1.17E-10	7.98E-8	4.85 (10476,163,318,24)	[+] Show genes
GO:0016192	vesicle-mediated transport	1.35E-9	8.82E-7	2.08 (10476,1109,318,70)	[+] Show genes
GO:0002376	immune system process	6.61E-9	4.11E-6	2.00 (10476,1151,318,70)	[+] Show genes
GO:0010033	response to organic substance	1.52E-8	9.05E-6	1.93 (10476,1248,318,73)	[+] Show genes
GO:0051704	multi-organism process	1.06E-7	6.05E-5	2.05 (10476,916,318,57)	[+] Show genes
GO:0080134	regulation of response to stress	1.17E-7	6.38E-5	2.01 (10476,966,318,59)	[+] Show genes
GO:0050896	response to stimulus	1.52E-7	8.01E-5	1.48 (10476,2893,318,130)	[+] Show genes
GO:0022610	biological adhesion	7.65E-7	3.87E-4	2.58 (10476,408,318,32)	[+] Show genes
GO:0042221	response to chemical	8.24E-7	4.02E-4	1.69 (10476,1561,318,80)	[+] Show genes
GO:0007155	cell adhesion	1.93E-6	9.09E-4	2.52 (10476,405,318,31)	[+] Show genes
GO:0051828	entry into other organism involved in symbiotic interaction	2.16E-6	9.86E-4	5.84 (10476,62,318,11)	[+] Show genes
GO:0051806	entry into cell of other organism involved in symbiotic interaction	2.16E-6	9.54E-4	5.84 (10476,62,318,11)	[+] Show genes
GO:0030260	entry into host cell	2.16E-6	9.24E-4	5.84 (10476,62,318,11)	[+] Show genes
GO:0044409	entry into host	2.16E-6	8.96E-4	5.84 (10476,62,318,11)	[+] Show genes
GO:0044419	interspecies interaction between organisms	2.28E-6	9.17E-4	2.14 (10476,648,318,42)	[+] Show genes
GO:0042493	response to drug	2.63E-6	1.03E-3	2.40 (10476,453,318,33)	[+] Show genes
GO:0034975	protein folding in endoplasmic reticulum	2.85E-6	1.08E-3	18.30 (10476,9,318,5)	[+] Show genes
GO:0048870	cell motility	3.64E-6	1.34E-3	2.29 (10476,503,318,35)	[+] Show genes
GO:0098739	import across plasma membrane	4.1E-6	1.48E-3	5.49 (10476,66,318,11)	[+] Show genes
GO:0014070	response to organic cyclic compound	4.54E-6	1.59E-3	2.42 (10476,422,318,31)	[+] Show genes
GO:0065008	regulation of biological quality	4.67E-6	1.6E-3	1.51 (10476,2158,318,99)	[+] Show genes
GO:0046718	viral entry into host cell	5.01E-6	1.67E-3	5.99 (10476,55,318,10)	[+] Show genes
GO:0006950	response to stress	5.28E-6	1.72E-3	1.56 (10476,1855,318,88)	[+] Show genes
GO:0006487	protein N-linked glycosylation	5.43E-6	1.73E-3	6.74 (10476,44,318,9)	[+] Show genes
GO:0045454	cell redox homeostasis	5.43E-6	1.69E-3	6.74 (10476,44,318,9)	[+] Show genes
GO:1903779	regulation of cardiac conduction	6.02E-6	1.83E-3	7.75 (10476,34,318,8)	[+] Show genes
GO:0034976	response to endoplasmic reticulum stress	7.19E-6	2.14E-3	3.21 (10476,195,318,19)	[+] Show genes
GO:0042592	homeostatic process	7.21E-6	2.1E-3	1.93 (10476,821,318,48)	[+] Show genes
GO:0002483	antigen processing and presentation of endogenous peptide antigen	9.93E-6	2.83E-3	14.97 (10476,11,318,5)	[+] Show genes
GO:0019885	antigen processing and presentation of endogenous peptide antigen via MHC class I	9.93E-6	2.77E-3	14.97 (10476,11,318,5)	[+] Show genes
GO:0040011	locomotion	1.08E-5	2.96E-3	2.15 (10476,551,318,36)	[+] Show genes
GO:0002480	antigen processing and presentation of exogenous peptide antigen via MHC class I, TAP-independent	1.19E-5	3.19E-3	21.96 (10476,6,318,4)	[+] Show genes
GO:0032101	regulation of response to external stimulus	1.24E-5	3.26E-3	2.34 (10476,422,318,30)	[+] Show genes
GO:0016477	cell migration	1.45E-5	3.73E-3	2.28 (10476,447,318,31)	[+] Show genes
GO:0002576	platelet degranulation	1.47E-5	3.71E-3	4.83 (10476,75,318,11)	[+] Show genes
GO:0035966	response to topologically incorrect protein	1.63E-5	4.06E-3	5.93 (10476,50,318,9)	[+] Show genes
GO:0019883	antigen processing and presentation of endogenous antigen	1.66E-5	4.05E-3	13.73 (10476,12,318,5)	[+] Show genes
GO:0009719	response to endogenous stimulus	1.73E-5	4.14E-3	2.06 (10476,609,318,38)	[+] Show genes
GO:0009987	cellular process	1.73E-5	4.09E-3	1.11 (10476,8289,318,280)	[+] Show genes
GO:0019725	cellular homeostasis	2.05E-5	4.75E-3	2.24 (10476,455,318,31)	[+] Show genes
GO:1905146	lysosomal protein catabolic process	2.77E-5	6.31E-3	32.94 (10476,3,318,3)	[+] Show genes
GO:0006928	movement of cell or subcellular component	3.73E-5	8.35E-3	1.87 (10476,775,318,44)	[+] Show genes
GO:0051239	regulation of multicellular organismal process	4.27E-5	9.41E-3	1.52 (10476,1730,318,80)	[+] Show genes
GO:0006986	response to unfolded protein	4.51E-5	9.78E-3	5.99 (10476,44,318,8)	[+] Show genes
GO:0031341	regulation of cell killing	4.81E-5	1.03E-2	6.99 (10476,33,318,7)	[+] Show genes
GO:0007160	cell-matrix adhesion	4.87E-5	1.02E-2	5.20 (10476,57,318,9)	[+] Show genes
GO:0071407	cellular response to organic cyclic compound	5.09E-5	1.05E-2	2.79 (10476,224,318,19)	[+] Show genes
GO:0045785	positive regulation of cell adhesion	5.09E-5	1.04E-2	2.79 (10476,224,318,19)	[+] Show genes
GO:0051701	interaction with host	5.81E-5	1.17E-2	3.88 (10476,102,318,12)	[+] Show genes
GO:0030155	regulation of cell adhesion	5.94E-5	1.18E-2	2.27 (10476,392,318,27)	[+] Show genes
GO:0051246	regulation of protein metabolic process	6.03E-5	1.18E-2	1.50 (10476,1775,318,81)	[+] Show genes
GO:1901698	response to nitrogen compound	6.18E-5	1.19E-2	2.03 (10476,551,318,34)	[+] Show genes
GO:0043170	macromolecule metabolic process	6.52E-5	1.24E-2	1.27 (10476,4097,318,158)	[+] Show genes
GO:0098657	import into cell	6.54E-5	1.23E-2	2.35 (10476,351,318,25)	[+] Show genes
GO:0051716	cellular response to stimulus	7.07E-5	1.31E-2	1.48 (10476,1896,318,85)	[+] Show genes
GO:0032268	regulation of cellular protein metabolic process	7.65E-5	1.39E-2	1.51 (10476,1675,318,77)	[+] Show genes
GO:0008016	regulation of heart contraction	7.74E-5	1.39E-2	3.76 (10476,105,318,12)	[+] Show genes
GO:0031647	regulation of protein stability	8.41E-5	1.49E-2	2.78 (10476,213,318,18)	[+] Show genes
GO:0002673	regulation of acute inflammatory response	8.69E-5	1.52E-2	6.41 (10476,36,318,7)	[+] Show genes
GO:0042026	protein refolding	9.3E-5	1.61E-2	14.64 (10476,9,318,4)	[+] Show genes
GO:0034613	cellular protein localization	9.93E-5	1.7E-2	1.81 (10476,783,318,43)	[+] Show genes
GO:0071578	zinc ion import across plasma membrane	1.08E-4	1.83E-2	24.71 (10476,4,318,3)	[+] Show genes
GO:0002486	antigen processing and presentation of endogenous peptide antigen via MHC class I via ER pathway, TAP-independent	1.08E-4	1.81E-2	24.71 (10476,4,318,3)	[+] Show genes
GO:0002484	antigen processing and presentation of endogenous peptide antigen via MHC class I via ER pathway	1.08E-4	1.78E-2	24.71 (10476,4,318,3)	[+] Show genes
GO:0001913	T cell mediated cytotoxicity	1.08E-4	1.76E-2	24.71 (10476,4,318,3)	[+] Show genes
GO:0036376	sodium ion export across plasma membrane	1.08E-4	1.74E-2	24.71 (10476,4,318,3)	[+] Show genes
GO:0048583	regulation of response to stimulus	1.18E-4	1.88E-2	1.39 (10476,2446,318,103)	[+] Show genes
GO:0070727	cellular macromolecule localization	1.21E-4	1.91E-2	1.79 (10476,790,318,43)	[+] Show genes
GO:0031589	cell-substrate adhesion	1.24E-4	1.92E-2	3.86 (10476,94,318,11)	[+] Show genes
GO:0031401	positive regulation of protein modification process	1.39E-4	2.13E-2	1.83 (10476,720,318,40)	[+] Show genes
GO:0019538	protein metabolic process	1.46E-4	2.21E-2	1.36 (10476,2667,318,110)	[+] Show genes
GO:1901018	positive regulation of potassium ion transmembrane transporter activity	1.51E-4	2.27E-2	13.18 (10476,10,318,4)	[+] Show genes
GO:0060548	negative regulation of cell death	1.57E-4	2.33E-2	1.94 (10476,578,318,34)	[+] Show genes
GO:0006486	protein glycosylation	1.59E-4	2.34E-2	3.12 (10476,148,318,14)	[+] Show genes
GO:0043413	macromolecule glycosylation	1.59E-4	2.32E-2	3.12 (10476,148,318,14)	[+] Show genes
GO:0050727	regulation of inflammatory response	1.69E-4	2.43E-2	2.83 (10476,186,318,16)	[+] Show genes
GO:0050821	protein stabilization	1.97E-4	2.8E-2	3.22 (10476,133,318,13)	[+] Show genes
GO:0002456	T cell mediated immunity	2.04E-4	2.88E-2	8.67 (10476,19,318,5)	[+] Show genes
GO:0099587	inorganic ion import across plasma membrane	2.06E-4	2.87E-2	5.62 (10476,41,318,7)	[+] Show genes
GO:0098659	inorganic cation import across plasma membrane	2.06E-4	2.84E-2	5.62 (10476,41,318,7)	[+] Show genes
GO:0010243	response to organonitrogen compound	2.13E-4	2.92E-2	1.98 (10476,516,318,31)	[+] Show genes
GO:0046683	response to organophosphorus	2.23E-4	3.02E-2	4.30 (10476,69,318,9)	[+] Show genes
GO:0046907	intracellular transport	2.42E-4	3.24E-2	1.60 (10476,1155,318,56)	[+] Show genes
GO:0010959	regulation of metal ion transport	2.44E-4	3.23E-2	2.75 (10476,192,318,16)	[+] Show genes
GO:0048545	response to steroid hormone	2.58E-4	3.38E-2	3.32 (10476,119,318,12)	[+] Show genes
GO:0002479	antigen processing and presentation of exogenous peptide antigen via MHC class I, TAP-dependent	2.63E-4	3.43E-2	4.71 (10476,56,318,8)	[+] Show genes
GO:0008150	biological_process	2.64E-4	3.41E-2	1.05 (10476,9738,318,310)	[+] Show genes
GO:0010248	establishment or maintenance of transmembrane electrochemical gradient	2.65E-4	3.38E-2	19.77 (10476,5,318,3)	[+] Show genes
GO:1902949	positive regulation of tau-protein kinase activity	2.65E-4	3.35E-2	19.77 (10476,5,318,3)	[+] Show genes
GO:1903659	regulation of complement-dependent cytotoxicity	2.65E-4	3.32E-2	19.77 (10476,5,318,3)	[+] Show genes
GO:0007039	protein catabolic process in the vacuole	2.65E-4	3.29E-2	19.77 (10476,5,318,3)	[+] Show genes
GO:0051641	cellular localization	2.76E-4	3.4E-2	1.47 (10476,1657,318,74)	[+] Show genes
GO:0070085	glycosylation	2.77E-4	3.38E-2	2.96 (10476,156,318,14)	[+] Show genes
GO:0043069	negative regulation of programmed cell death	2.8E-4	3.38E-2	1.95 (10476,524,318,31)	[+] Show genes
GO:0051649	establishment of localization in cell	2.8E-4	3.36E-2	1.55 (10476,1297,318,61)	[+] Show genes
GO:0030001	metal ion transport	3.05E-4	3.62E-2	2.31 (10476,299,318,21)	[+] Show genes
GO:0048878	chemical homeostasis	3.09E-4	3.64E-2	1.89 (10476,575,318,33)	[+] Show genes
GO:0035725	sodium ion transmembrane transport	3.24E-4	3.79E-2	5.24 (10476,44,318,7)	[+] Show genes
GO:0008152	metabolic process	3.27E-4	3.79E-2	1.18 (10476,5494,318,197)	[+] Show genes
GO:0065003	protein-containing complex assembly	3.27E-4	3.76E-2	1.66 (10476,930,318,47)	[+] Show genes
GO:0042590	antigen processing and presentation of exogenous peptide antigen via MHC class I	3.37E-4	3.84E-2	4.54 (10476,58,318,8)	[+] Show genes
GO:0018279	protein N-linked glycosylation via asparagine	3.4E-4	3.85E-2	7.84 (10476,21,318,5)	[+] Show genes
GO:0002474	antigen processing and presentation of peptide antigen via MHC class I	3.43E-4	3.85E-2	4.06 (10476,73,318,9)	[+] Show genes
GO:0043062	extracellular structure organization	3.45E-4	3.84E-2	2.66 (10476,198,318,16)	[+] Show genes
GO:1903522	regulation of blood circulation	3.5E-4	3.86E-2	3.21 (10476,123,318,12)	[+] Show genes
GO:0060284	regulation of cell development	3.63E-4	3.97E-2	1.90 (10476,556,318,32)	[+] Show genes
GO:0098771	inorganic ion homeostasis	3.66E-4	3.97E-2	2.18 (10476,347,318,23)	[+] Show genes
GO:0050801	ion homeostasis	3.67E-4	3.95E-2	2.10 (10476,392,318,25)	[+] Show genes
GO:0043066	negative regulation of apoptotic process	3.87E-4	4.13E-2	1.94 (10476,510,318,30)	[+] Show genes
GO:0006898	receptor-mediated endocytosis	3.92E-4	4.15E-2	3.39 (10476,107,318,11)	[+] Show genes
GO:0031399	regulation of protein modification process	3.99E-4	4.2E-2	1.57 (10476,1151,318,55)	[+] Show genes
GO:0098656	anion transmembrane transport	4.02E-4	4.19E-2	2.99 (10476,143,318,13)	[+] Show genes
GO:0018126	protein hydroxylation	4.3E-4	4.45E-2	7.49 (10476,22,318,5)	[+] Show genes
GO:0018196	peptidyl-asparagine modification	4.3E-4	4.42E-2	7.49 (10476,22,318,5)	[+] Show genes
GO:0002708	positive regulation of lymphocyte mediated immunity	4.3E-4	4.38E-2	5.01 (10476,46,318,7)	[+] Show genes
GO:0006873	cellular ion homeostasis	4.34E-4	4.4E-2	2.25 (10476,307,318,21)	[+] Show genes
GO:0022414	reproductive process	4.37E-4	4.39E-2	1.73 (10476,761,318,40)	[+] Show genes
GO:0010562	positive regulation of phosphorus metabolic process	4.44E-4	4.43E-2	1.81 (10476,636,318,35)	[+] Show genes
GO:0045937	positive regulation of phosphate metabolic process	4.44E-4	4.39E-2	1.81 (10476,636,318,35)	[+] Show genes
GO:0030007	cellular potassium ion homeostasis	5.18E-4	5.09E-2	16.47 (10476,6,318,3)	[+] Show genes
GO:0014074	response to purine-containing compound	5.65E-4	5.52E-2	3.80 (10476,78,318,9)	[+] Show genes
GO:0002697	regulation of immune effector process	5.65E-4	5.48E-2	2.55 (10476,207,318,16)	[+] Show genes
GO:0008284	positive regulation of cell proliferation	6.26E-4	6.03E-2	1.93 (10476,477,318,28)	[+] Show genes
GO:0002705	positive regulation of leukocyte mediated immunity	6.65E-4	6.36E-2	4.12 (10476,64,318,8)	[+] Show genes
GO:0048585	negative regulation of response to stimulus	6.99E-4	6.63E-2	1.60 (10476,989,318,48)	[+] Show genes
GO:0043933	protein-containing complex subunit organization	7.08E-4	6.68E-2	1.55 (10476,1124,318,53)	[+] Show genes
GO:0055080	cation homeostasis	7.33E-4	6.87E-2	2.12 (10476,342,318,22)	[+] Show genes
GO:0032270	positive regulation of cellular protein metabolic process	7.47E-4	6.94E-2	1.59 (10476,992,318,48)	[+] Show genes
GO:0010941	regulation of cell death	7.47E-4	6.9E-2	1.59 (10476,992,318,48)	[+] Show genes
GO:0051235	maintenance of location	7.58E-4	6.96E-2	3.36 (10476,98,318,10)	[+] Show genes
GO:0032502	developmental process	7.76E-4	7.07E-2	1.31 (10476,2749,318,109)	[+] Show genes
GO:0032879	regulation of localization	8.07E-4	7.31E-2	1.44 (10476,1575,318,69)	[+] Show genes
GO:0031347	regulation of defense response	8.58E-4	7.72E-2	1.95 (10476,439,318,26)	[+] Show genes
GO:0071702	organic substance transport	8.68E-4	7.75E-2	1.47 (10476,1410,318,63)	[+] Show genes
GO:0055094	response to lipoprotein particle	8.72E-4	7.74E-2	8.78 (10476,15,318,4)	[+] Show genes
GO:0051131	chaperone-mediated protein complex assembly	8.72E-4	7.69E-2	8.78 (10476,15,318,4)	[+] Show genes
GO:0032094	response to food	8.86E-4	7.76E-2	14.12 (10476,7,318,3)	[+] Show genes
GO:0086009	membrane repolarization	8.86E-4	7.71E-2	14.12 (10476,7,318,3)	[+] Show genes
GO:0030003	cellular cation homeostasis	8.88E-4	7.68E-2	2.18 (10476,302,318,20)	[+] Show genes
GO:0080135	regulation of cellular response to stress	9.02E-4	7.75E-2	1.84 (10476,537,318,30)	[+] Show genes
GO:0002449	lymphocyte mediated immunity	9.07E-4	7.75E-2	5.20 (10476,38,318,6)	[+] Show genes
GO:0032596	protein transport into membrane raft	9.19E-4	7.8E-2	32.94 (10476,2,318,2)	[+] Show genes
GO:2000566	positive regulation of CD8-positive, alpha-beta T cell proliferation	9.19E-4	7.75E-2	32.94 (10476,2,318,2)	[+] Show genes
GO:0061740	protein targeting to lysosome involved in chaperone-mediated autophagy	9.19E-4	7.7E-2	32.94 (10476,2,318,2)	[+] Show genes
GO:0044861	protein transport into plasma membrane raft	9.19E-4	7.66E-2	32.94 (10476,2,318,2)	[+] Show genes
GO:0042270	protection from natural killer cell mediated cytotoxicity	9.19E-4	7.61E-2	32.94 (10476,2,318,2)	[+] Show genes
GO:1903276	regulation of sodium ion export across plasma membrane	9.19E-4	7.56E-2	32.94 (10476,2,318,2)	[+] Show genes
GO:1903278	positive regulation of sodium ion export across plasma membrane	9.19E-4	7.52E-2	32.94 (10476,2,318,2)	[+] Show genes
GO:1905907	negative regulation of amyloid fibril formation	9.19E-4	7.47E-2	32.94 (10476,2,318,2)	[+] Show genes
GO:0071260	cellular response to mechanical stimulus	9.2E-4	7.44E-2	4.43 (10476,52,318,7)	[+] Show genes
GO:0035690	cellular response to drug	9.24E-4	7.43E-2	2.52 (10476,196,318,15)	[+] Show genes
GO:0043067	regulation of programmed cell death	9.28E-4	7.42E-2	1.61 (10476,922,318,45)	[+] Show genes
GO:0009605	response to external stimulus	9.55E-4	7.59E-2	1.66 (10476,792,318,40)	[+] Show genes
GO:0043030	regulation of macrophage activation	9.72E-4	7.68E-2	6.34 (10476,26,318,5)	[+] Show genes
GO:0051251	positive regulation of lymphocyte activation	9.9E-4	7.77E-2	2.86 (10476,138,318,12)	[+] Show genes

## Sheet: PC1
GO term	Description	P-value	FDR q-value	Enrichment (N, B, n, b)	Genes
GO:1903047	mitotic cell cycle process	5.66E-26	7.73E-22	4.48 (10476,518,298,66)	[+] Show genes
GO:0022402	cell cycle process	1.22E-22	8.35E-19	3.48 (10476,757,298,75)	[+] Show genes
GO:0051301	cell division	8.36E-20	3.81E-16	4.93 (10476,328,298,46)	[+] Show genes
GO:0051983	regulation of chromosome segregation	2.26E-19	7.73E-16	9.93 (10476,92,298,26)	[+] Show genes
GO:0007017	microtubule-based process	1.23E-18	3.36E-15	3.95 (10476,481,298,54)	[+] Show genes
GO:0010564	regulation of cell cycle process	3.61E-18	8.22E-15	3.62 (10476,564,298,58)	[+] Show genes
GO:0007346	regulation of mitotic cell cycle	5.32E-16	1.04E-12	3.61 (10476,496,298,51)	[+] Show genes
GO:0000226	microtubule cytoskeleton organization	1.68E-15	2.87E-12	4.50 (10476,305,298,39)	[+] Show genes
GO:0051726	regulation of cell cycle	1.82E-15	2.76E-12	2.78 (10476,873,298,69)	[+] Show genes
GO:0051179	localization	2.07E-15	2.83E-12	1.74 (10476,3054,298,151)	[+] Show genes
GO:0051783	regulation of nuclear division	2.54E-15	3.15E-12	6.68 (10476,142,298,27)	[+] Show genes
GO:0007088	regulation of mitotic nuclear division	2.17E-14	2.47E-11	6.76 (10476,130,298,25)	[+] Show genes
GO:0033045	regulation of sister chromatid segregation	1.25E-13	1.31E-10	9.03 (10476,74,298,19)	[+] Show genes
GO:0051641	cellular localization	2.78E-13	2.72E-10	2.06 (10476,1657,298,97)	[+] Show genes
GO:1901987	regulation of cell cycle phase transition	3.72E-13	3.39E-10	3.82 (10476,359,298,39)	[+] Show genes
GO:0051234	establishment of localization	1.21E-12	1.03E-9	1.73 (10476,2689,298,132)	[+] Show genes
GO:1901990	regulation of mitotic cell cycle phase transition	1.25E-12	1.01E-9	3.85 (10476,338,298,37)	[+] Show genes
GO:0051276	chromosome organization	1.36E-12	1.03E-9	4.03 (10476,305,298,35)	[+] Show genes
GO:0033047	regulation of mitotic sister chromatid segregation	2.38E-12	1.71E-9	9.05 (10476,66,298,17)	[+] Show genes
GO:0006996	organelle organization	2.98E-12	2.04E-9	1.97 (10476,1749,298,98)	[+] Show genes
GO:1902850	microtubule cytoskeleton organization involved in mitosis	3.6E-12	2.34E-9	7.10 (10476,99,298,20)	[+] Show genes
GO:0090068	positive regulation of cell cycle process	5.22E-12	3.24E-9	4.76 (10476,207,298,28)	[+] Show genes
GO:0045787	positive regulation of cell cycle	6.17E-12	3.67E-9	4.15 (10476,271,298,32)	[+] Show genes
GO:0016043	cellular component organization	6.75E-12	3.85E-9	1.57 (10476,3500,298,156)	[+] Show genes
GO:0007010	cytoskeleton organization	9.41E-12	5.14E-9	2.86 (10476,614,298,50)	[+] Show genes
GO:1902099	regulation of metaphase/anaphase transition of cell cycle	1.07E-11	5.65E-9	9.95 (10476,53,298,15)	[+] Show genes
GO:0030071	regulation of mitotic metaphase/anaphase transition	1.07E-11	5.44E-9	9.95 (10476,53,298,15)	[+] Show genes
GO:0071840	cellular component organization or biogenesis	1.84E-11	8.98E-9	1.55 (10476,3540,298,156)	[+] Show genes
GO:0010965	regulation of mitotic sister chromatid separation	2.59E-11	1.22E-8	9.42 (10476,56,298,15)	[+] Show genes
GO:1905818	regulation of chromosome separation	5.88E-11	2.68E-8	8.94 (10476,59,298,15)	[+] Show genes
GO:0098813	nuclear chromosome segregation	7.49E-11	3.3E-8	10.88 (10476,42,298,13)	[+] Show genes
GO:0007059	chromosome segregation	1.65E-10	7.03E-8	6.59 (10476,96,298,18)	[+] Show genes
GO:0007051	spindle organization	2.65E-10	1.1E-7	5.67 (10476,124,298,20)	[+] Show genes
GO:0000281	mitotic cytokinesis	2.7E-10	1.08E-7	9.93 (10476,46,298,13)	[+] Show genes
GO:0033043	regulation of organelle organization	5.96E-10	2.33E-7	2.27 (10476,944,298,61)	[+] Show genes
GO:0051383	kinetochore organization	1.01E-9	3.84E-7	20.09 (10476,14,298,8)	[+] Show genes
GO:0033048	negative regulation of mitotic sister chromatid segregation	1.64E-9	6.06E-7	13.02 (10476,27,298,10)	[+] Show genes
GO:0007052	mitotic spindle organization	2.71E-9	9.73E-7	6.94 (10476,76,298,15)	[+] Show genes
GO:0022607	cellular component assembly	2.99E-9	1.05E-6	1.88 (10476,1553,298,83)	[+] Show genes
GO:0051985	negative regulation of chromosome segregation	3.7E-9	1.27E-6	12.12 (10476,29,298,10)	[+] Show genes
GO:0033046	negative regulation of sister chromatid segregation	3.7E-9	1.23E-6	12.12 (10476,29,298,10)	[+] Show genes
GO:0071173	spindle assembly checkpoint	3.89E-9	1.26E-6	14.38 (10476,22,298,9)	[+] Show genes
GO:0071174	mitotic spindle checkpoint	3.89E-9	1.24E-6	14.38 (10476,22,298,9)	[+] Show genes
GO:0007094	mitotic spindle assembly checkpoint	3.89E-9	1.21E-6	14.38 (10476,22,298,9)	[+] Show genes
GO:0031577	spindle checkpoint	3.89E-9	1.18E-6	14.38 (10476,22,298,9)	[+] Show genes
GO:0051649	establishment of localization in cell	4.17E-9	1.24E-6	1.98 (10476,1297,298,73)	[+] Show genes
GO:0051640	organelle localization	4.4E-9	1.28E-6	3.08 (10476,388,298,34)	[+] Show genes
GO:0051303	establishment of chromosome localization	6.27E-9	1.79E-6	8.79 (10476,48,298,12)	[+] Show genes
GO:0051310	metaphase plate congression	6.77E-9	1.89E-6	9.92 (10476,39,298,11)	[+] Show genes
GO:0006810	transport	7.83E-9	2.14E-6	1.60 (10476,2598,298,118)	[+] Show genes
GO:0050000	chromosome localization	8.1E-9	2.17E-6	8.61 (10476,49,298,12)	[+] Show genes
GO:1902100	negative regulation of metaphase/anaphase transition of cell cycle	9.71E-9	2.55E-6	13.18 (10476,24,298,9)	[+] Show genes
GO:0045841	negative regulation of mitotic metaphase/anaphase transition	9.71E-9	2.51E-6	13.18 (10476,24,298,9)	[+] Show genes
GO:0044772	mitotic cell cycle phase transition	1.04E-8	2.64E-6	3.91 (10476,216,298,24)	[+] Show genes
GO:0010033	response to organic substance	1.12E-8	2.78E-6	1.97 (10476,1248,298,70)	[+] Show genes
GO:0002478	antigen processing and presentation of exogenous peptide antigen	1.2E-8	2.94E-6	5.10 (10476,124,298,18)	[+] Show genes
GO:0051656	establishment of organelle localization	1.25E-8	3e-06	3.87 (10476,218,298,24)	[+] Show genes
GO:0000910	cytokinesis	1.46E-8	3.45E-6	7.37 (10476,62,298,13)	[+] Show genes
GO:0061640	cytoskeleton-dependent cytokinesis	1.46E-8	3.39E-6	7.37 (10476,62,298,13)	[+] Show genes
GO:2000816	negative regulation of mitotic sister chromatid separation	1.48E-8	3.37E-6	12.66 (10476,25,298,9)	[+] Show genes
GO:1905819	negative regulation of chromosome separation	1.48E-8	3.32E-6	12.66 (10476,25,298,9)	[+] Show genes
GO:0000819	sister chromatid segregation	1.55E-8	3.41E-6	10.65 (10476,33,298,10)	[+] Show genes
GO:0045839	negative regulation of mitotic nuclear division	1.55E-8	3.36E-6	10.65 (10476,33,298,10)	[+] Show genes
GO:0034613	cellular protein localization	1.56E-8	3.33E-6	2.29 (10476,783,298,51)	[+] Show genes
GO:0019884	antigen processing and presentation of exogenous antigen	1.77E-8	3.72E-6	4.98 (10476,127,298,18)	[+] Show genes
GO:0051256	mitotic spindle midzone assembly	1.8E-8	3.73E-6	35.15 (10476,5,298,5)	[+] Show genes
GO:0016192	vesicle-mediated transport	1.93E-8	3.93E-6	2.03 (10476,1109,298,64)	[+] Show genes
GO:0044770	cell cycle phase transition	1.96E-8	3.93E-6	3.78 (10476,223,298,24)	[+] Show genes
GO:0070727	cellular macromolecule localization	2.09E-8	4.14E-6	2.27 (10476,790,298,51)	[+] Show genes
GO:0019882	antigen processing and presentation	3.28E-8	6.41E-6	4.54 (10476,147,298,19)	[+] Show genes
GO:0051302	regulation of cell division	3.41E-8	6.57E-6	5.41 (10476,104,298,16)	[+] Show genes
GO:0048002	antigen processing and presentation of peptide antigen	3.69E-8	7.01E-6	4.76 (10476,133,298,18)	[+] Show genes
GO:0046903	secretion	4.01E-8	7.5E-6	2.44 (10476,619,298,43)	[+] Show genes
GO:0051784	negative regulation of nuclear division	5.26E-8	9.72E-6	9.50 (10476,37,298,10)	[+] Show genes
GO:0000278	mitotic cell cycle	5.91E-8	1.08E-5	5.21 (10476,108,298,16)	[+] Show genes
GO:0051128	regulation of cellular component organization	6.02E-8	1.08E-5	1.75 (10476,1712,298,85)	[+] Show genes
GO:0045931	positive regulation of mitotic cell cycle	8.28E-8	1.47E-5	4.78 (10476,125,298,17)	[+] Show genes
GO:0000070	mitotic sister chromatid segregation	9.14E-8	1.6E-5	10.55 (10476,30,298,9)	[+] Show genes
GO:0032940	secretion by cell	9.18E-8	1.59E-5	2.47 (10476,569,298,40)	[+] Show genes
GO:0022414	reproductive process	1.19E-7	2.04E-5	2.22 (10476,761,298,48)	[+] Show genes
GO:0033044	regulation of chromosome organization	1.37E-7	2.31E-5	3.22 (10476,284,298,26)	[+] Show genes
GO:0009987	cellular process	1.53E-7	2.55E-5	1.14 (10476,8289,298,269)	[+] Show genes
GO:0008104	protein localization	2e-07	3.3E-5	1.81 (10476,1395,298,72)	[+] Show genes
GO:0045055	regulated exocytosis	2.08E-7	3.38E-5	2.74 (10476,411,298,32)	[+] Show genes
GO:0034502	protein localization to chromosome	2.16E-7	3.47E-5	7.30 (10476,53,298,11)	[+] Show genes
GO:0032465	regulation of cytokinesis	2.35E-7	3.74E-5	6.49 (10476,65,298,12)	[+] Show genes
GO:0019886	antigen processing and presentation of exogenous peptide antigen via MHC class II	2.8E-7	4.41E-5	6.39 (10476,66,298,12)	[+] Show genes
GO:0050794	regulation of cellular process	3.11E-7	4.83E-5	1.24 (10476,6064,298,214)	[+] Show genes
GO:0033365	protein localization to organelle	3.33E-7	5.11E-5	2.46 (10476,529,298,37)	[+] Show genes
GO:0033036	macromolecule localization	3.41E-7	5.19E-5	1.79 (10476,1414,298,72)	[+] Show genes
GO:0007018	microtubule-based movement	3.42E-7	5.14E-5	3.76 (10476,187,298,20)	[+] Show genes
GO:0051255	spindle midzone assembly	3.61E-7	5.37E-5	25.11 (10476,7,298,5)	[+] Show genes
GO:0048518	positive regulation of biological process	3.68E-7	5.4E-5	1.40 (10476,3639,298,145)	[+] Show genes
GO:0030261	chromosome condensation	3.9E-7	5.68E-5	10.82 (10476,26,298,8)	[+] Show genes
GO:0002504	antigen processing and presentation of peptide or polysaccharide antigen via MHC class II	3.94E-7	5.67E-5	6.20 (10476,68,298,12)	[+] Show genes
GO:0002495	antigen processing and presentation of peptide antigen via MHC class II	3.94E-7	5.61E-5	6.20 (10476,68,298,12)	[+] Show genes
GO:0051988	regulation of attachment of spindle microtubules to kinetochore	4.03E-7	5.68E-5	17.58 (10476,12,298,6)	[+] Show genes
GO:0002376	immune system process	4.14E-7	5.78E-5	1.89 (10476,1151,298,62)	[+] Show genes
GO:0042221	response to chemical	4.26E-7	5.89E-5	1.73 (10476,1561,298,77)	[+] Show genes
GO:0006928	movement of cell or subcellular component	5.21E-7	7.13E-5	2.13 (10476,775,298,47)	[+] Show genes
GO:0002274	myeloid leukocyte activation	5.77E-7	7.82E-5	2.84 (10476,346,298,28)	[+] Show genes
GO:0008284	positive regulation of cell proliferation	6.76E-7	9.05E-5	2.51 (10476,477,298,34)	[+] Show genes
GO:0045321	leukocyte activation	7.68E-7	1.02E-4	2.45 (10476,502,298,35)	[+] Show genes
GO:0000086	G2/M transition of mitotic cell cycle	8.4E-7	1.1E-4	4.59 (10476,115,298,15)	[+] Show genes
GO:0007062	sister chromatid cohesion	8.53E-7	1.11E-4	8.33 (10476,38,298,9)	[+] Show genes
GO:0050789	regulation of biological process	9.38E-7	1.21E-4	1.21 (10476,6435,298,222)	[+] Show genes
GO:0044839	cell cycle G2/M phase transition	1.05E-6	1.34E-4	4.51 (10476,117,298,15)	[+] Show genes
GO:0001775	cell activation	1.12E-6	1.42E-4	2.34 (10476,556,298,37)	[+] Show genes
GO:0014070	response to organic cyclic compound	1.15E-6	1.44E-4	2.58 (10476,422,298,31)	[+] Show genes
GO:0045132	meiotic chromosome segregation	1.25E-6	1.55E-4	15.07 (10476,14,298,6)	[+] Show genes
GO:0006323	DNA packaging	1.32E-6	1.63E-4	9.37 (10476,30,298,8)	[+] Show genes
GO:0007080	mitotic metaphase plate congression	1.32E-6	1.62E-4	9.37 (10476,30,298,8)	[+] Show genes
GO:0006887	exocytosis	1.46E-6	1.77E-4	2.46 (10476,471,298,33)	[+] Show genes
GO:0043312	neutrophil degranulation	1.49E-6	1.79E-4	2.92 (10476,301,298,25)	[+] Show genes
GO:0042127	regulation of cell proliferation	1.5E-6	1.78E-4	2.00 (10476,880,298,50)	[+] Show genes
GO:0071407	cellular response to organic cyclic compound	1.56E-6	1.83E-4	3.30 (10476,224,298,21)	[+] Show genes
GO:0002283	neutrophil activation involved in immune response	1.68E-6	1.96E-4	2.90 (10476,303,298,25)	[+] Show genes
GO:0043933	protein-containing complex subunit organization	1.98E-6	2.3E-4	1.85 (10476,1124,298,59)	[+] Show genes
GO:0043299	leukocyte degranulation	2.01E-6	2.31E-4	2.87 (10476,306,298,25)	[+] Show genes
GO:0034975	protein folding in endoplasmic reticulum	2.07E-6	2.35E-4	19.53 (10476,9,298,5)	[+] Show genes
GO:0042119	neutrophil activation	2.26E-6	2.56E-4	2.85 (10476,308,298,25)	[+] Show genes
GO:0036230	granulocyte activation	2.4E-6	2.69E-4	2.84 (10476,309,298,25)	[+] Show genes
GO:1903046	meiotic cell cycle process	2.64E-6	2.93E-4	4.47 (10476,110,298,14)	[+] Show genes
GO:0051716	cellular response to stimulus	2.67E-6	2.94E-4	1.59 (10476,1896,298,86)	[+] Show genes
GO:0007076	mitotic chromosome condensation	3.17E-6	3.47E-4	13.18 (10476,16,298,6)	[+] Show genes
GO:0032467	positive regulation of cytokinesis	3.21E-6	3.48E-4	10.25 (10476,24,298,7)	[+] Show genes
GO:0048522	positive regulation of cellular process	3.34E-6	3.59E-4	1.40 (10476,3271,298,130)	[+] Show genes
GO:0002275	myeloid cell activation involved in immune response	3.59E-6	3.84E-4	2.78 (10476,316,298,25)	[+] Show genes
GO:1903829	positive regulation of cellular protein localization	4.11E-6	4.35E-4	3.10 (10476,238,298,21)	[+] Show genes
GO:1902749	regulation of cell cycle G2/M phase transition	4.15E-6	4.36E-4	3.48 (10476,182,298,18)	[+] Show genes
GO:0071459	protein localization to chromosome, centromeric region	4.79E-6	4.99E-4	12.41 (10476,17,298,6)	[+] Show genes
GO:0010389	regulation of G2/M transition of mitotic cell cycle	4.81E-6	4.98E-4	3.60 (10476,166,298,17)	[+] Show genes
GO:0070887	cellular response to chemical stimulus	4.95E-6	5.09E-4	1.87 (10476,996,298,53)	[+] Show genes
GO:0070507	regulation of microtubule cytoskeleton organization	4.96E-6	5.06E-4	3.77 (10476,149,298,16)	[+] Show genes
GO:0042493	response to drug	5.06E-6	5.12E-4	2.41 (10476,453,298,31)	[+] Show genes
GO:0007049	cell cycle	5.55E-6	5.58E-4	2.65 (10476,345,298,26)	[+] Show genes
GO:0050896	response to stimulus	6.68E-6	6.67E-4	1.42 (10476,2893,298,117)	[+] Show genes
GO:0032268	regulation of cellular protein metabolic process	6.75E-6	6.69E-4	1.62 (10476,1675,298,77)	[+] Show genes
GO:0032886	regulation of microtubule-based process	7.18E-6	7.06E-4	3.49 (10476,171,298,17)	[+] Show genes
GO:0044380	protein localization to cytoskeleton	7.34E-6	7.17E-4	7.60 (10476,37,298,8)	[+] Show genes
GO:1903827	regulation of cellular protein localization	7.71E-6	7.48E-4	2.49 (10476,395,298,28)	[+] Show genes
GO:1901991	negative regulation of mitotic cell cycle phase transition	7.77E-6	7.48E-4	3.47 (10476,172,298,17)	[+] Show genes
GO:0010948	negative regulation of cell cycle process	7.83E-6	7.48E-4	2.98 (10476,248,298,21)	[+] Show genes
GO:0007093	mitotic cell cycle checkpoint	8.48E-6	8.05E-4	4.69 (10476,90,298,12)	[+] Show genes
GO:0031399	regulation of protein modification process	8.85E-6	8.34E-4	1.77 (10476,1151,298,58)	[+] Show genes
GO:0051246	regulation of protein metabolic process	8.89E-6	8.32E-4	1.58 (10476,1775,298,80)	[+] Show genes
GO:0019220	regulation of phosphate metabolic process	8.92E-6	8.3E-4	1.79 (10476,1097,298,56)	[+] Show genes
GO:0051174	regulation of phosphorus metabolic process	9.17E-6	8.47E-4	1.79 (10476,1098,298,56)	[+] Show genes
GO:0009719	response to endogenous stimulus	9.39E-6	8.61E-4	2.14 (10476,609,298,37)	[+] Show genes
GO:0051642	centrosome localization	9.95E-6	9.07E-4	8.79 (10476,28,298,7)	[+] Show genes
GO:0002366	leukocyte activation involved in immune response	1.03E-5	9.28E-4	2.56 (10476,357,298,26)	[+] Show genes
GO:0065009	regulation of molecular function	1.09E-5	9.8E-4	1.57 (10476,1814,298,81)	[+] Show genes
GO:0010639	negative regulation of organelle organization	1.11E-5	9.94E-4	2.82 (10476,274,298,22)	[+] Show genes
GO:0051653	spindle localization	1.11E-5	9.89E-4	7.21 (10476,39,298,8)	[+] Show genes
GO:0002263	cell activation involved in immune response	1.19E-5	1.05E-3	2.54 (10476,360,298,26)	[+] Show genes
GO:0045930	negative regulation of mitotic cell cycle	1.28E-5	1.12E-3	2.98 (10476,236,298,20)	[+] Show genes
GO:0061842	microtubule organizing center localization	1.28E-5	1.11E-3	8.49 (10476,29,298,7)	[+] Show genes
GO:0008608	attachment of spindle microtubules to kinetochore	1.39E-5	1.21E-3	10.55 (10476,20,298,6)	[+] Show genes
GO:0051129	negative regulation of cellular component organization	1.43E-5	1.23E-3	2.28 (10476,477,298,31)	[+] Show genes
GO:0060341	regulation of cellular localization	1.45E-5	1.24E-3	2.09 (10476,621,298,37)	[+] Show genes
GO:0065007	biological regulation	1.63E-5	1.38E-3	1.17 (10476,6810,298,227)	[+] Show genes
GO:1901988	negative regulation of cell cycle phase transition	1.65E-5	1.39E-3	3.28 (10476,182,298,17)	[+] Show genes
GO:2001251	negative regulation of chromosome organization	1.66E-5	1.39E-3	4.39 (10476,96,298,12)	[+] Show genes
GO:0034501	protein localization to kinetochore	1.92E-5	1.6E-3	13.52 (10476,13,298,5)	[+] Show genes
GO:0045840	positive regulation of mitotic nuclear division	1.98E-5	1.64E-3	6.70 (10476,42,298,8)	[+] Show genes
GO:0051240	positive regulation of multicellular organismal process	2.15E-5	1.77E-3	1.83 (10476,941,298,49)	[+] Show genes
GO:0051704	multi-organism process	2.24E-5	1.83E-3	1.84 (10476,916,298,48)	[+] Show genes
GO:1905146	lysosomal protein catabolic process	2.28E-5	1.85E-3	35.15 (10476,3,298,3)	[+] Show genes
GO:0032880	regulation of protein localization	2.44E-5	1.97E-3	2.07 (10476,611,298,36)	[+] Show genes
GO:0010562	positive regulation of phosphorus metabolic process	2.46E-5	1.97E-3	2.05 (10476,636,298,37)	[+] Show genes
GO:0045937	positive regulation of phosphate metabolic process	2.46E-5	1.96E-3	2.05 (10476,636,298,37)	[+] Show genes
GO:0065008	regulation of biological quality	2.6E-5	2.07E-3	1.48 (10476,2158,298,91)	[+] Show genes
GO:0071310	cellular response to organic substance	3.11E-5	2.46E-3	1.90 (10476,796,298,43)	[+] Show genes
GO:0072698	protein localization to microtubule cytoskeleton	3.18E-5	2.5E-3	7.46 (10476,33,298,7)	[+] Show genes
GO:0031401	positive regulation of protein modification process	3.24E-5	2.53E-3	1.95 (10476,720,298,40)	[+] Show genes
GO:0065003	protein-containing complex assembly	3.31E-5	2.57E-3	1.81 (10476,930,298,48)	[+] Show genes
GO:0032879	regulation of localization	3.4E-5	2.63E-3	1.58 (10476,1575,298,71)	[+] Show genes
GO:0071495	cellular response to endogenous stimulus	3.66E-5	2.81E-3	2.29 (10476,430,298,28)	[+] Show genes
GO:0032270	positive regulation of cellular protein metabolic process	4.13E-5	3.15E-3	1.77 (10476,992,298,50)	[+] Show genes
GO:0080134	regulation of response to stress	4.24E-5	3.22E-3	1.78 (10476,966,298,49)	[+] Show genes
GO:0035690	cellular response to drug	4.29E-5	3.24E-3	3.05 (10476,196,298,17)	[+] Show genes
GO:0060548	negative regulation of cell death	4.31E-5	3.23E-3	2.07 (10476,578,298,34)	[+] Show genes
GO:0009893	positive regulation of metabolic process	4.63E-5	3.46E-3	1.45 (10476,2282,298,94)	[+] Show genes
GO:0051293	establishment of spindle localization	4.76E-5	3.54E-3	7.03 (10476,35,298,7)	[+] Show genes
GO:0030163	protein catabolic process	4.77E-5	3.52E-3	2.45 (10476,345,298,24)	[+] Show genes
GO:0006898	receptor-mediated endocytosis	4.99E-5	3.66E-3	3.94 (10476,107,298,12)	[+] Show genes
GO:0051785	positive regulation of nuclear division	5.47E-5	0.004	5.86 (10476,48,298,8)	[+] Show genes
GO:0016572	histone phosphorylation	5.65E-5	4.11E-3	8.44 (10476,25,298,6)	[+] Show genes
GO:0006457	protein folding	6.16E-5	4.45E-3	3.24 (10476,163,298,15)	[+] Show genes
GO:0001932	regulation of protein phosphorylation	6.17E-5	4.44E-3	1.83 (10476,846,298,44)	[+] Show genes
GO:0040007	growth	6.98E-5	4.99E-3	3.06 (10476,184,298,16)	[+] Show genes
GO:0048589	developmental growth	6.98E-5	4.97E-3	3.06 (10476,184,298,16)	[+] Show genes
GO:0048523	negative regulation of cellular process	7.47E-5	5.29E-3	1.37 (10476,2846,298,111)	[+] Show genes
GO:0048193	Golgi vesicle transport	7.5E-5	5.29E-3	2.63 (10476,267,298,20)	[+] Show genes
GO:0050790	regulation of catalytic activity	7.6E-5	5.33E-3	1.59 (10476,1439,298,65)	[+] Show genes
GO:0046907	intracellular transport	7.72E-5	5.39E-3	1.67 (10476,1155,298,55)	[+] Show genes
GO:0006950	response to stress	8.01E-5	5.56E-3	1.50 (10476,1855,298,79)	[+] Show genes
GO:0042325	regulation of phosphorylation	8.16E-5	5.63E-3	1.75 (10476,964,298,48)	[+] Show genes
GO:0010604	positive regulation of macromolecule metabolic process	8.18E-5	5.62E-3	1.46 (10476,2099,298,87)	[+] Show genes
GO:0010941	regulation of cell death	8.31E-5	5.68E-3	1.74 (10476,992,298,49)	[+] Show genes
GO:0044419	interspecies interaction between organisms	8.31E-5	5.65E-3	1.95 (10476,648,298,36)	[+] Show genes
GO:0051101	regulation of DNA binding	8.44E-5	5.71E-3	4.39 (10476,80,298,10)	[+] Show genes
GO:0002252	immune effector process	8.71E-5	5.87E-3	2.05 (10476,549,298,32)	[+] Show genes
GO:0036376	sodium ion export across plasma membrane	8.92E-5	5.98E-3	26.37 (10476,4,298,3)	[+] Show genes
GO:0051754	meiotic sister chromatid cohesion, centromeric	8.92E-5	5.95E-3	26.37 (10476,4,298,3)	[+] Show genes
GO:0051247	positive regulation of protein metabolic process	8.96E-5	5.94E-3	1.71 (10476,1050,298,51)	[+] Show genes
GO:1901698	response to nitrogen compound	9.33E-5	6.16E-3	2.04 (10476,551,298,32)	[+] Show genes
GO:0060284	regulation of cell development	1.1E-4	7.26E-3	2.02 (10476,556,298,32)	[+] Show genes
GO:0051382	kinetochore assembly	1.18E-4	7.7E-3	14.06 (10476,10,298,4)	[+] Show genes
GO:0000075	cell cycle checkpoint	1.2E-4	7.79E-3	3.61 (10476,117,298,12)	[+] Show genes
GO:0051094	positive regulation of developmental process	1.23E-4	7.99E-3	1.84 (10476,765,298,40)	[+] Show genes
GO:0043066	negative regulation of apoptotic process	1.24E-4	8.03E-3	2.07 (10476,510,298,30)	[+] Show genes
GO:0040001	establishment of mitotic spindle localization	1.38E-4	8.84E-3	7.27 (10476,29,298,6)	[+] Show genes
GO:0097711	ciliary basal body-plasma membrane docking	1.41E-4	9.04E-3	4.14 (10476,85,298,10)	[+] Show genes
GO:0045786	negative regulation of cell cycle	1.48E-4	9.41E-3	2.19 (10476,418,298,26)	[+] Show genes
GO:0007063	regulation of sister chromatid cohesion	1.51E-4	9.55E-3	9.25 (10476,19,298,5)	[+] Show genes
GO:0051493	regulation of cytoskeleton organization	1.61E-4	1.01E-2	2.26 (10476,373,298,24)	[+] Show genes
GO:0071103	DNA conformation change	1.61E-4	1.01E-2	3.29 (10476,139,298,13)	[+] Show genes
GO:0042981	regulation of apoptotic process	1.64E-4	1.03E-2	1.74 (10476,910,298,45)	[+] Show genes
GO:0034728	nucleosome organization	1.72E-4	1.07E-2	4.04 (10476,87,298,10)	[+] Show genes
GO:0007077	mitotic nuclear envelope disassembly	1.81E-4	1.12E-2	12.78 (10476,11,298,4)	[+] Show genes
GO:0007064	mitotic sister chromatid cohesion	1.81E-4	1.11E-2	12.78 (10476,11,298,4)	[+] Show genes
GO:0051315	attachment of mitotic spindle microtubules to kinetochore	1.81E-4	1.11E-2	12.78 (10476,11,298,4)	[+] Show genes
GO:0044093	positive regulation of molecular function	1.89E-4	1.15E-2	1.64 (10476,1138,298,53)	[+] Show genes
GO:0043069	negative regulation of programmed cell death	0.0002	1.22E-2	2.01 (10476,524,298,30)	[+] Show genes
GO:0032355	response to estradiol	2.12E-4	1.28E-2	4.33 (10476,73,298,9)	[+] Show genes
GO:0045184	establishment of protein localization	2.13E-4	1.28E-2	1.67 (10476,1031,298,49)	[+] Show genes
GO:0010248	establishment or maintenance of transmembrane electrochemical gradient	2.18E-4	1.31E-2	21.09 (10476,5,298,3)	[+] Show genes
GO:0000915	actomyosin contractile ring assembly	2.18E-4	1.3E-2	21.09 (10476,5,298,3)	[+] Show genes
GO:0000912	assembly of actomyosin apparatus involved in cytokinesis	2.18E-4	1.3E-2	21.09 (10476,5,298,3)	[+] Show genes
GO:0044837	actomyosin contractile ring organization	2.18E-4	1.29E-2	21.09 (10476,5,298,3)	[+] Show genes
GO:0007039	protein catabolic process in the vacuole	2.18E-4	1.29E-2	21.09 (10476,5,298,3)	[+] Show genes
GO:0051239	regulation of multicellular organismal process	2.21E-4	1.29E-2	1.48 (10476,1730,298,73)	[+] Show genes
GO:0043067	regulation of programmed cell death	2.21E-4	1.29E-2	1.72 (10476,922,298,45)	[+] Show genes
GO:0008150	biological_process	2.39E-4	1.39E-2	1.05 (10476,9738,298,291)	[+] Show genes
GO:0032506	cytokinetic process	2.45E-4	1.42E-2	6.59 (10476,32,298,6)	[+] Show genes
GO:0006334	nucleosome assembly	2.45E-4	1.41E-2	4.77 (10476,59,298,8)	[+] Show genes
GO:0051781	positive regulation of cell division	2.52E-4	1.45E-2	5.47 (10476,45,298,7)	[+] Show genes
GO:0051347	positive regulation of transferase activity	2.59E-4	1.48E-2	2.11 (10476,433,298,26)	[+] Show genes
GO:0002576	platelet degranulation	2.61E-4	1.49E-2	4.22 (10476,75,298,9)	[+] Show genes
GO:1903504	regulation of mitotic spindle checkpoint	2.65E-4	1.5E-2	11.72 (10476,12,298,4)	[+] Show genes
GO:0090266	regulation of mitotic cell cycle spindle assembly checkpoint	2.65E-4	1.5E-2	11.72 (10476,12,298,4)	[+] Show genes
GO:0090231	regulation of spindle checkpoint	2.65E-4	1.49E-2	11.72 (10476,12,298,4)	[+] Show genes
GO:0007098	centrosome cycle	2.92E-4	1.63E-2	6.39 (10476,33,298,6)	[+] Show genes
GO:0051098	regulation of binding	3.08E-4	1.72E-2	2.51 (10476,252,298,18)	[+] Show genes
GO:1901989	positive regulation of cell cycle phase transition	3.19E-4	1.77E-2	4.11 (10476,77,298,9)	[+] Show genes
GO:0051130	positive regulation of cellular component organization	3.45E-4	1.91E-2	1.72 (10476,858,298,42)	[+] Show genes
GO:0006336	DNA replication-independent nucleosome assembly	3.46E-4	1.91E-2	6.20 (10476,34,298,6)	[+] Show genes
GO:0051828	entry into other organism involved in symbiotic interaction	3.47E-4	1.91E-2	4.54 (10476,62,298,8)	[+] Show genes
GO:0051806	entry into cell of other organism involved in symbiotic interaction	3.47E-4	1.9E-2	4.54 (10476,62,298,8)	[+] Show genes
GO:0030260	entry into host cell	3.47E-4	1.89E-2	4.54 (10476,62,298,8)	[+] Show genes
GO:0044409	entry into host	3.47E-4	1.88E-2	4.54 (10476,62,298,8)	[+] Show genes
GO:0010243	response to organonitrogen compound	3.49E-4	1.89E-2	1.98 (10476,516,298,29)	[+] Show genes
GO:0051173	positive regulation of nitrogen compound metabolic process	3.59E-4	1.93E-2	1.42 (10476,2002,298,81)	[+] Show genes
GO:0030856	regulation of epithelial cell differentiation	3.88E-4	2.08E-2	4.00 (10476,79,298,9)	[+] Show genes
GO:0034724	DNA replication-independent nucleosome organization	4.08E-4	2.18E-2	6.03 (10476,35,298,6)	[+] Show genes
GO:0043900	regulation of multi-organism process	4.1E-4	2.18E-2	2.45 (10476,258,298,18)	[+] Show genes
GO:0002480	antigen processing and presentation of exogenous peptide antigen via MHC class I, TAP-independent	4.28E-4	2.27E-2	17.58 (10476,6,298,3)	[+] Show genes
GO:0030007	cellular potassium ion homeostasis	4.28E-4	2.26E-2	17.58 (10476,6,298,3)	[+] Show genes
GO:0034976	response to endoplasmic reticulum stress	4.48E-4	2.36E-2	2.70 (10476,195,298,15)	[+] Show genes
GO:0001934	positive regulation of protein phosphorylation	4.56E-4	2.39E-2	1.92 (10476,550,298,30)	[+] Show genes
GO:0051972	regulation of telomerase activity	4.78E-4	2.49E-2	5.86 (10476,36,298,6)	[+] Show genes
GO:0043486	histone exchange	4.78E-4	2.48E-2	5.86 (10476,36,298,6)	[+] Show genes
GO:0002673	regulation of acute inflammatory response	4.78E-4	2.47E-2	5.86 (10476,36,298,6)	[+] Show genes
GO:0000132	establishment of mitotic spindle orientation	4.91E-4	2.53E-2	7.32 (10476,24,298,5)	[+] Show genes
GO:0032502	developmental process	4.97E-4	2.55E-2	1.33 (10476,2749,298,104)	[+] Show genes
GO:0051782	negative regulation of cell division	5.13E-4	2.62E-2	10.04 (10476,14,298,4)	[+] Show genes
GO:0070925	organelle assembly	5.21E-4	2.66E-2	2.09 (10476,404,298,24)	[+] Show genes
GO:0048545	response to steroid hormone	5.65E-4	2.87E-2	3.25 (10476,119,298,11)	[+] Show genes
GO:0034622	cellular protein-containing complex assembly	5.96E-4	3.02E-2	1.84 (10476,611,298,32)	[+] Show genes
GO:0006338	chromatin remodeling	5.97E-4	3.01E-2	3.03 (10476,139,298,12)	[+] Show genes
GO:0051701	interaction with host	6.3E-4	3.16E-2	3.45 (10476,102,298,10)	[+] Show genes
GO:0031325	positive regulation of cellular metabolic process	6.33E-4	3.17E-2	1.39 (10476,2100,298,83)	[+] Show genes
GO:0032870	cellular response to hormone stimulus	6.49E-4	3.24E-2	2.61 (10476,202,298,15)	[+] Show genes
GO:0048519	negative regulation of biological process	6.56E-4	3.26E-2	1.29 (10476,3193,298,117)	[+] Show genes
GO:0010638	positive regulation of organelle organization	6.73E-4	3.33E-2	1.98 (10476,461,298,26)	[+] Show genes
GO:0030397	membrane disassembly	6.83E-4	3.37E-2	9.37 (10476,15,298,4)	[+] Show genes
GO:0051081	nuclear envelope disassembly	6.83E-4	3.36E-2	9.37 (10476,15,298,4)	[+] Show genes
GO:0022412	cellular process involved in reproduction in multicellular organism	6.9E-4	3.38E-2	2.70 (10476,182,298,14)	[+] Show genes
GO:0031122	cytoplasmic microtubule organization	7.05E-4	3.44E-2	4.64 (10476,53,298,7)	[+] Show genes
GO:1901701	cellular response to oxygen-containing compound	7.11E-4	3.46E-2	1.95 (10476,488,298,27)	[+] Show genes
GO:0031145	anaphase-promoting complex-dependent catabolic process	7.23E-4	3.5E-2	4.08 (10476,69,298,8)	[+] Show genes
GO:0034080	CENP-A containing nucleosome assembly	7.25E-4	3.5E-2	6.76 (10476,26,298,5)	[+] Show genes
GO:0060236	regulation of mitotic spindle organization	7.25E-4	3.49E-2	6.76 (10476,26,298,5)	[+] Show genes
GO:0070601	centromeric sister chromatid cohesion	7.33E-4	3.51E-2	15.07 (10476,7,298,3)	[+] Show genes
GO:1901978	positive regulation of cell cycle checkpoint	7.33E-4	3.5E-2	15.07 (10476,7,298,3)	[+] Show genes
GO:0086009	membrane repolarization	7.33E-4	3.49E-2	15.07 (10476,7,298,3)	[+] Show genes
GO:0090267	positive regulation of mitotic cell cycle spindle assembly checkpoint	7.33E-4	3.48E-2	15.07 (10476,7,298,3)	[+] Show genes
GO:0090232	positive regulation of spindle checkpoint	7.33E-4	3.47E-2	15.07 (10476,7,298,3)	[+] Show genes
GO:0051177	meiotic sister chromatid cohesion	7.33E-4	3.45E-2	15.07 (10476,7,298,3)	[+] Show genes
GO:0006998	nuclear envelope organization	7.45E-4	3.5E-2	5.41 (10476,39,298,6)	[+] Show genes
GO:0072091	regulation of stem cell proliferation	7.45E-4	3.49E-2	5.41 (10476,39,298,6)	[+] Show genes
GO:1902806	regulation of cell cycle G1/S phase transition	7.47E-4	3.48E-2	3.14 (10476,123,298,11)	[+] Show genes
GO:0071705	nitrogen compound transport	7.87E-4	3.66E-2	1.54 (10476,1236,298,54)	[+] Show genes
GO:1904375	regulation of protein localization to cell periphery	7.93E-4	3.67E-2	3.64 (10476,87,298,9)	[+] Show genes
GO:0030155	regulation of cell adhesion	8.06E-4	3.72E-2	2.06 (10476,392,298,23)	[+] Show genes
GO:0009725	response to hormone	8.06E-4	3.71E-2	2.06 (10476,392,298,23)	[+] Show genes
GO:0032596	protein transport into membrane raft	8.07E-4	3.7E-2	35.15 (10476,2,298,2)	[+] Show genes
GO:0071283	cellular response to iron(III) ion	8.07E-4	3.69E-2	35.15 (10476,2,298,2)	[+] Show genes
GO:0032954	regulation of cytokinetic process	8.07E-4	3.68E-2	35.15 (10476,2,298,2)	[+] Show genes
GO:0061740	protein targeting to lysosome involved in chaperone-mediated autophagy	8.07E-4	3.66E-2	35.15 (10476,2,298,2)	[+] Show genes
GO:0044861	protein transport into plasma membrane raft	8.07E-4	3.65E-2	35.15 (10476,2,298,2)	[+] Show genes
GO:1903276	regulation of sodium ion export across plasma membrane	8.07E-4	3.64E-2	35.15 (10476,2,298,2)	[+] Show genes
GO:1903278	positive regulation of sodium ion export across plasma membrane	8.07E-4	3.63E-2	35.15 (10476,2,298,2)	[+] Show genes
GO:0000022	mitotic spindle elongation	8.07E-4	3.61E-2	35.15 (10476,2,298,2)	[+] Show genes
GO:0002697	regulation of immune effector process	8.36E-4	3.73E-2	2.55 (10476,207,298,15)	[+] Show genes
GO:0043085	positive regulation of catalytic activity	8.38E-4	3.73E-2	1.64 (10476,924,298,43)	[+] Show genes
GO:0033554	cellular response to stress	8.52E-4	3.78E-2	1.54 (10476,1211,298,53)	[+] Show genes
GO:1990138	neuron projection extension	8.56E-4	3.79E-2	5.27 (10476,40,298,6)	[+] Show genes
GO:0042102	positive regulation of T cell proliferation	8.56E-4	3.77E-2	5.27 (10476,40,298,6)	[+] Show genes
GO:0042327	positive regulation of phosphorylation	8.61E-4	3.78E-2	1.82 (10476,598,298,31)	[+] Show genes
GO:0051294	establishment of spindle orientation	8.69E-4	3.81E-2	6.51 (10476,27,298,5)	[+] Show genes
GO:2000241	regulation of reproductive process	8.76E-4	3.83E-2	3.96 (10476,71,298,8)	[+] Show genes
GO:0031023	microtubule organizing center organization	8.84E-4	3.85E-2	4.47 (10476,55,298,7)	[+] Show genes
GO:0050671	positive regulation of lymphocyte proliferation	8.84E-4	3.84E-2	4.47 (10476,55,298,7)	[+] Show genes
GO:0046718	viral entry into host cell	8.84E-4	3.82E-2	4.47 (10476,55,298,7)	[+] Show genes
GO:0055013	cardiac muscle cell development	8.91E-4	3.84E-2	8.79 (10476,16,298,4)	[+] Show genes
GO:0006890	retrograde vesicle-mediated transport, Golgi to ER	9.62E-4	4.13E-2	3.91 (10476,72,298,8)	[+] Show genes
GO:0043902	positive regulation of multi-organism process	9.75E-4	4.18E-2	3.04 (10476,127,298,11)	[+] Show genes
GO:0032946	positive regulation of mononuclear cell proliferation	9.86E-4	4.21E-2	4.39 (10476,56,298,7)	[+] Show genes

## Sheet: PC2
GO term	Description	P-value	FDR q-value	Enrichment (N, B, n, b)	Genes
GO:1903047	mitotic cell cycle process	3.25E-31	4.45E-27	5.60 (10476,518,231,64)	[+] Show genes
GO:0022402	cell cycle process	8.99E-29	6.15E-25	4.37 (10476,757,231,73)	[+] Show genes
GO:0051301	cell division	3.77E-19	1.72E-15	5.53 (10476,328,231,40)	[+] Show genes
GO:0051726	regulation of cell cycle	1.42E-18	4.86E-15	3.32 (10476,873,231,64)	[+] Show genes
GO:0051983	regulation of chromosome segregation	1.94E-18	5.31E-15	11.34 (10476,92,231,23)	[+] Show genes
GO:0010564	regulation of cell cycle process	8.36E-18	1.91E-14	4.02 (10476,564,231,50)	[+] Show genes
GO:1901987	regulation of cell cycle phase transition	2.45E-15	4.78E-12	4.67 (10476,359,231,37)	[+] Show genes
GO:0007346	regulation of mitotic cell cycle	5.48E-15	9.37E-12	3.93 (10476,496,231,43)	[+] Show genes
GO:0051276	chromosome organization	2.28E-14	3.47E-11	4.91 (10476,305,231,33)	[+] Show genes
GO:0007017	microtubule-based process	4.62E-14	6.31E-11	3.87 (10476,481,231,41)	[+] Show genes
GO:0051783	regulation of nuclear division	4.91E-14	6.1E-11	7.35 (10476,142,231,23)	[+] Show genes
GO:0007088	regulation of mitotic nuclear division	7.01E-14	7.99E-11	7.67 (10476,130,231,22)	[+] Show genes
GO:1901990	regulation of mitotic cell cycle phase transition	7.69E-14	8.09E-11	4.56 (10476,338,231,34)	[+] Show genes
GO:1902850	microtubule cytoskeleton organization involved in mitosis	3.59E-13	3.5E-10	8.70 (10476,99,231,19)	[+] Show genes
GO:0033047	regulation of mitotic sister chromatid segregation	5.98E-13	5.45E-10	10.99 (10476,66,231,16)	[+] Show genes
GO:0010965	regulation of mitotic sister chromatid separation	6.56E-13	5.6E-10	12.15 (10476,56,231,15)	[+] Show genes
GO:0000226	microtubule cytoskeleton organization	8.17E-13	6.57E-10	4.61 (10476,305,231,31)	[+] Show genes
GO:1905818	regulation of chromosome separation	1.52E-12	1.15E-9	11.53 (10476,59,231,15)	[+] Show genes
GO:0007059	chromosome segregation	2.33E-12	1.68E-9	8.50 (10476,96,231,18)	[+] Show genes
GO:0033045	regulation of sister chromatid segregation	4.02E-12	2.75E-9	9.81 (10476,74,231,16)	[+] Show genes
GO:1902099	regulation of metaphase/anaphase transition of cell cycle	4.86E-12	3.17E-9	11.98 (10476,53,231,14)	[+] Show genes
GO:0030071	regulation of mitotic metaphase/anaphase transition	4.86E-12	3.02E-9	11.98 (10476,53,231,14)	[+] Show genes
GO:0000281	mitotic cytokinesis	1.11E-11	6.61E-9	12.82 (10476,46,231,13)	[+] Show genes
GO:0090068	positive regulation of cell cycle process	2.35E-11	1.34E-8	5.26 (10476,207,231,24)	[+] Show genes
GO:0045787	positive regulation of cell cycle	4.38E-11	2.39E-8	4.52 (10476,271,231,27)	[+] Show genes
GO:0098813	nuclear chromosome segregation	6.13E-11	3.22E-8	12.96 (10476,42,231,12)	[+] Show genes
GO:0033048	negative regulation of mitotic sister chromatid segregation	1.36E-10	6.88E-8	16.80 (10476,27,231,10)	[+] Show genes
GO:0010948	negative regulation of cell cycle process	1.88E-10	9.18E-8	4.57 (10476,248,231,25)	[+] Show genes
GO:0009987	cellular process	2.24E-10	1.06E-7	1.19 (10476,8289,231,217)	[+] Show genes
GO:0051985	negative regulation of chromosome segregation	3.11E-10	1.41E-7	15.64 (10476,29,231,10)	[+] Show genes
GO:0033046	negative regulation of sister chromatid segregation	3.11E-10	1.37E-7	15.64 (10476,29,231,10)	[+] Show genes
GO:0006996	organelle organization	3.27E-10	1.4E-7	2.00 (10476,1749,231,77)	[+] Show genes
GO:0044772	mitotic cell cycle phase transition	3.53E-10	1.46E-7	4.83 (10476,216,231,23)	[+] Show genes
GO:0033044	regulation of chromosome organization	6.63E-10	2.66E-7	4.15 (10476,284,231,26)	[+] Show genes
GO:0000910	cytokinesis	6.64E-10	2.59E-7	9.51 (10476,62,231,13)	[+] Show genes
GO:0061640	cytoskeleton-dependent cytokinesis	6.64E-10	2.52E-7	9.51 (10476,62,231,13)	[+] Show genes
GO:0044770	cell cycle phase transition	6.67E-10	2.46E-7	4.68 (10476,223,231,23)	[+] Show genes
GO:0007052	mitotic spindle organization	8.87E-10	3.19E-7	8.35 (10476,76,231,14)	[+] Show genes
GO:0045839	negative regulation of mitotic nuclear division	1.33E-9	4.66E-7	13.74 (10476,33,231,10)	[+] Show genes
GO:0071840	cellular component organization or biogenesis	1.47E-9	5.01E-7	1.56 (10476,3540,231,122)	[+] Show genes
GO:0016043	cellular component organization	1.52E-9	5.06E-7	1.57 (10476,3500,231,121)	[+] Show genes
GO:2000816	negative regulation of mitotic sister chromatid separation	1.59E-9	5.16E-7	16.33 (10476,25,231,9)	[+] Show genes
GO:1905819	negative regulation of chromosome separation	1.59E-9	5.04E-7	16.33 (10476,25,231,9)	[+] Show genes
GO:0007051	spindle organization	1.63E-9	5.06E-7	6.22 (10476,124,231,17)	[+] Show genes
GO:0007010	cytoskeleton organization	1.63E-9	4.97E-7	2.88 (10476,614,231,39)	[+] Show genes
GO:0045055	regulated exocytosis	1.69E-9	5.02E-7	3.42 (10476,411,231,31)	[+] Show genes
GO:1902749	regulation of cell cycle G2/M phase transition	3.04E-9	8.85E-7	4.98 (10476,182,231,20)	[+] Show genes
GO:1901988	negative regulation of cell cycle phase transition	3.04E-9	8.67E-7	4.98 (10476,182,231,20)	[+] Show genes
GO:0051784	negative regulation of nuclear division	4.63E-9	1.29E-6	12.26 (10476,37,231,10)	[+] Show genes
GO:0002366	leukocyte activation involved in immune response	4.71E-9	1.29E-6	3.56 (10476,357,231,28)	[+] Show genes
GO:0051256	mitotic spindle midzone assembly	5e-09	1.34E-6	45.35 (10476,5,231,5)	[+] Show genes
GO:0050790	regulation of catalytic activity	5.15E-9	1.35E-6	2.05 (10476,1439,231,65)	[+] Show genes
GO:0051303	establishment of chromosome localization	5.21E-9	1.34E-6	10.39 (10476,48,231,11)	[+] Show genes
GO:0002263	cell activation involved in immune response	5.68E-9	1.44E-6	3.53 (10476,360,231,28)	[+] Show genes
GO:0002376	immune system process	6.24E-9	1.55E-6	2.21 (10476,1151,231,56)	[+] Show genes
GO:0050000	chromosome localization	6.58E-9	1.61E-6	10.18 (10476,49,231,11)	[+] Show genes
GO:1901991	negative regulation of mitotic cell cycle phase transition	7.04E-9	1.69E-6	5.01 (10476,172,231,19)	[+] Show genes
GO:0051310	metaphase plate congression	8.12E-9	1.91E-6	11.63 (10476,39,231,10)	[+] Show genes
GO:0051179	localization	8.26E-9	1.91E-6	1.60 (10476,3054,231,108)	[+] Show genes
GO:0045786	negative regulation of cell cycle	1.01E-8	2.3E-6	3.25 (10476,418,231,30)	[+] Show genes
GO:0045930	negative regulation of mitotic cell cycle	1.06E-8	2.38E-6	4.23 (10476,236,231,22)	[+] Show genes
GO:0043312	neutrophil degranulation	1.07E-8	2.36E-6	3.77 (10476,301,231,25)	[+] Show genes
GO:0065009	regulation of molecular function	1.11E-8	2.4E-6	1.88 (10476,1814,231,75)	[+] Show genes
GO:0006887	exocytosis	1.17E-8	2.49E-6	3.08 (10476,471,231,32)	[+] Show genes
GO:0071173	spindle assembly checkpoint	1.21E-8	2.55E-6	16.49 (10476,22,231,8)	[+] Show genes
GO:0071174	mitotic spindle checkpoint	1.21E-8	2.51E-6	16.49 (10476,22,231,8)	[+] Show genes
GO:0007094	mitotic spindle assembly checkpoint	1.21E-8	2.48E-6	16.49 (10476,22,231,8)	[+] Show genes
GO:0031577	spindle checkpoint	1.21E-8	2.44E-6	16.49 (10476,22,231,8)	[+] Show genes
GO:0002283	neutrophil activation involved in immune response	1.22E-8	2.42E-6	3.74 (10476,303,231,25)	[+] Show genes
GO:0002478	antigen processing and presentation of exogenous peptide antigen	1.22E-8	2.39E-6	5.85 (10476,124,231,16)	[+] Show genes
GO:0043299	leukocyte degranulation	1.49E-8	2.87E-6	3.71 (10476,306,231,25)	[+] Show genes
GO:0045321	leukocyte activation	1.51E-8	2.87E-6	2.98 (10476,502,231,33)	[+] Show genes
GO:1903046	meiotic cell cycle process	1.65E-8	3.09E-6	6.18 (10476,110,231,15)	[+] Show genes
GO:0042119	neutrophil activation	1.7E-8	3.13E-6	3.68 (10476,308,231,25)	[+] Show genes
GO:0019884	antigen processing and presentation of exogenous antigen	1.73E-8	3.16E-6	5.71 (10476,127,231,16)	[+] Show genes
GO:0036230	granulocyte activation	1.81E-8	3.26E-6	3.67 (10476,309,231,25)	[+] Show genes
GO:2001251	negative regulation of chromosome organization	2.09E-8	3.71E-6	6.61 (10476,96,231,14)	[+] Show genes
GO:0019882	antigen processing and presentation	2.26E-8	3.96E-6	5.24 (10476,147,231,17)	[+] Show genes
GO:0010389	regulation of G2/M transition of mitotic cell cycle	2.39E-8	4.13E-6	4.92 (10476,166,231,18)	[+] Show genes
GO:0000819	sister chromatid segregation	2.57E-8	4.39E-6	12.37 (10476,33,231,9)	[+] Show genes
GO:1902100	negative regulation of metaphase/anaphase transition of cell cycle	2.69E-8	4.53E-6	15.12 (10476,24,231,8)	[+] Show genes
GO:0045841	negative regulation of mitotic metaphase/anaphase transition	2.69E-8	4.48E-6	15.12 (10476,24,231,8)	[+] Show genes
GO:0002275	myeloid cell activation involved in immune response	2.83E-8	4.66E-6	3.59 (10476,316,231,25)	[+] Show genes
GO:0032940	secretion by cell	2.86E-8	4.65E-6	2.79 (10476,569,231,35)	[+] Show genes
GO:0006950	response to stress	2.96E-8	4.77E-6	1.83 (10476,1855,231,75)	[+] Show genes
GO:0051716	cellular response to stimulus	3.33E-8	5.29E-6	1.82 (10476,1896,231,76)	[+] Show genes
GO:0048002	antigen processing and presentation of peptide antigen	3.38E-8	5.3E-6	5.46 (10476,133,231,16)	[+] Show genes
GO:0002252	immune effector process	3.92E-8	6.09E-6	2.81 (10476,549,231,34)	[+] Show genes
GO:0002274	myeloid leukocyte activation	4.2E-8	6.44E-6	3.41 (10476,346,231,26)	[+] Show genes
GO:0001775	cell activation	5.35E-8	8.12E-6	2.77 (10476,556,231,34)	[+] Show genes
GO:0022414	reproductive process	6.8E-8	1.02E-5	2.44 (10476,761,231,41)	[+] Show genes
GO:0046903	secretion	7.38E-8	1.1E-5	2.64 (10476,619,231,36)	[+] Show genes
GO:0007093	mitotic cell cycle checkpoint	7.61E-8	1.12E-5	6.55 (10476,90,231,13)	[+] Show genes
GO:0051988	regulation of attachment of spindle microtubules to kinetochore	8.91E-8	1.3E-5	22.68 (10476,12,231,6)	[+] Show genes
GO:0051255	spindle midzone assembly	1.01E-7	1.46E-5	32.39 (10476,7,231,5)	[+] Show genes
GO:0006457	protein folding	1.06E-7	1.5E-5	4.73 (10476,163,231,17)	[+] Show genes
GO:0032465	regulation of cytokinesis	1.48E-7	2.09E-5	7.67 (10476,65,231,11)	[+] Show genes
GO:0010639	negative regulation of organelle organization	1.56E-7	2.18E-5	3.64 (10476,274,231,22)	[+] Show genes
GO:0033043	regulation of organelle organization	1.89E-7	2.62E-5	2.21 (10476,944,231,46)	[+] Show genes
GO:0000070	mitotic sister chromatid segregation	1.91E-7	2.61E-5	12.09 (10476,30,231,8)	[+] Show genes
GO:0000075	cell cycle checkpoint	2.66E-7	3.61E-5	5.43 (10476,117,231,14)	[+] Show genes
GO:0043085	positive regulation of catalytic activity	2.7E-7	3.61E-5	2.21 (10476,924,231,45)	[+] Show genes
GO:0042770	signal transduction in response to DNA damage	2.76E-7	3.67E-5	6.48 (10476,84,231,12)	[+] Show genes
GO:0051347	positive regulation of transferase activity	2.92E-7	3.84E-5	2.93 (10476,433,231,28)	[+] Show genes
GO:0051338	regulation of transferase activity	3.75E-7	4.88E-5	2.51 (10476,632,231,35)	[+] Show genes
GO:0072395	signal transduction involved in cell cycle checkpoint	3.9E-7	5.03E-5	7.96 (10476,57,231,10)	[+] Show genes
GO:0072422	signal transduction involved in DNA damage checkpoint	3.9E-7	4.98E-5	7.96 (10476,57,231,10)	[+] Show genes
GO:0072401	signal transduction involved in DNA integrity checkpoint	3.9E-7	4.93E-5	7.96 (10476,57,231,10)	[+] Show genes
GO:0051302	regulation of cell division	4.31E-7	5.4E-5	5.67 (10476,104,231,13)	[+] Show genes
GO:0006260	DNA replication	4.68E-7	5.82E-5	4.82 (10476,141,231,15)	[+] Show genes
GO:0051641	cellular localization	5.16E-7	6.36E-5	1.81 (10476,1657,231,66)	[+] Show genes
GO:0022607	cellular component assembly	5.47E-7	6.68E-5	1.84 (10476,1553,231,63)	[+] Show genes
GO:0033554	cellular response to stress	5.8E-7	7.02E-5	1.98 (10476,1211,231,53)	[+] Show genes
GO:0000079	regulation of cyclin-dependent protein serine/threonine kinase activity	5.82E-7	6.97E-5	6.74 (10476,74,231,11)	[+] Show genes
GO:0032467	positive regulation of cytokinesis	5.82E-7	6.92E-5	13.23 (10476,24,231,7)	[+] Show genes
GO:0034975	protein folding in endoplasmic reticulum	5.85E-7	6.9E-5	25.19 (10476,9,231,5)	[+] Show genes
GO:0051246	regulation of protein metabolic process	6.4E-7	7.48E-5	1.76 (10476,1775,231,69)	[+] Show genes
GO:0031399	regulation of protein modification process	6.93E-7	8.03E-5	2.01 (10476,1151,231,51)	[+] Show genes
GO:1904029	regulation of cyclin-dependent protein kinase activity	7.67E-7	8.81E-5	6.56 (10476,76,231,11)	[+] Show genes
GO:0050794	regulation of cellular process	7.9E-7	9e-05	1.26 (10476,6064,231,169)	[+] Show genes
GO:0031401	positive regulation of protein modification process	1.05E-6	1.18E-4	2.33 (10476,720,231,37)	[+] Show genes
GO:0071459	protein localization to chromosome, centromeric region	1.09E-6	1.22E-4	16.01 (10476,17,231,6)	[+] Show genes
GO:0044093	positive regulation of molecular function	1.18E-6	1.31E-4	1.99 (10476,1138,231,50)	[+] Show genes
GO:0051640	organelle localization	1.42E-6	1.56E-4	2.92 (10476,388,231,25)	[+] Show genes
GO:0051656	establishment of organelle localization	1.47E-6	1.61E-4	3.74 (10476,218,231,18)	[+] Show genes
GO:0019886	antigen processing and presentation of exogenous peptide antigen via MHC class II	1.6E-6	1.74E-4	6.87 (10476,66,231,10)	[+] Show genes
GO:0032268	regulation of cellular protein metabolic process	1.67E-6	1.79E-4	1.76 (10476,1675,231,65)	[+] Show genes
GO:0051653	spindle localization	1.69E-6	1.8E-4	9.30 (10476,39,231,8)	[+] Show genes
GO:0006259	DNA metabolic process	1.96E-6	2.08E-4	2.42 (10476,619,231,33)	[+] Show genes
GO:0002504	antigen processing and presentation of peptide or polysaccharide antigen via MHC class II	2.12E-6	2.23E-4	6.67 (10476,68,231,10)	[+] Show genes
GO:0002495	antigen processing and presentation of peptide antigen via MHC class II	2.12E-6	2.21E-4	6.67 (10476,68,231,10)	[+] Show genes
GO:0050789	regulation of biological process	2.2E-6	2.28E-4	1.23 (10476,6435,231,175)	[+] Show genes
GO:0006928	movement of cell or subcellular component	2.3E-6	2.37E-4	2.22 (10476,775,231,38)	[+] Show genes
GO:0051234	establishment of localization	2.6E-6	2.65E-4	1.53 (10476,2689,231,91)	[+] Show genes
GO:0050896	response to stimulus	2.75E-6	2.78E-4	1.50 (10476,2893,231,96)	[+] Show genes
GO:0007080	mitotic metaphase plate congression	3.06E-6	3.07E-4	10.58 (10476,30,231,7)	[+] Show genes
GO:0016192	vesicle-mediated transport	3.12E-6	3.11E-4	1.96 (10476,1109,231,48)	[+] Show genes
GO:0008608	attachment of spindle microtubules to kinetochore	3.22E-6	3.19E-4	13.61 (10476,20,231,6)	[+] Show genes
GO:0010033	response to organic substance	3.38E-6	3.32E-4	1.89 (10476,1248,231,52)	[+] Show genes
GO:0051247	positive regulation of protein metabolic process	3.8E-6	3.71E-4	1.99 (10476,1050,231,46)	[+] Show genes
GO:0009719	response to endogenous stimulus	3.88E-6	3.76E-4	2.38 (10476,609,231,32)	[+] Show genes
GO:0000278	mitotic cell cycle	4.28E-6	4.12E-4	5.04 (10476,108,231,12)	[+] Show genes
GO:0032270	positive regulation of cellular protein metabolic process	4.7E-6	4.49E-4	2.01 (10476,992,231,44)	[+] Show genes
GO:0034501	protein localization to kinetochore	5.56E-6	5.28E-4	17.44 (10476,13,231,5)	[+] Show genes
GO:0051129	negative regulation of cellular component organization	6.18E-6	5.83E-4	2.57 (10476,477,231,27)	[+] Show genes
GO:0045132	meiotic chromosome segregation	8.5E-6	7.95E-4	16.20 (10476,14,231,5)	[+] Show genes
GO:0051383	kinetochore organization	8.5E-6	7.9E-4	16.20 (10476,14,231,5)	[+] Show genes
GO:0051293	establishment of spindle localization	9.19E-6	8.49E-4	9.07 (10476,35,231,7)	[+] Show genes
GO:0051649	establishment of localization in cell	1.03E-5	9.47E-4	1.82 (10476,1297,231,52)	[+] Show genes
GO:0045859	regulation of protein kinase activity	1.22E-5	1.11E-3	2.47 (10476,495,231,27)	[+] Show genes
GO:0051128	regulation of cellular component organization	1.5E-5	1.36E-3	1.67 (10476,1712,231,63)	[+] Show genes
GO:0007018	microtubule-based movement	1.6E-5	1.44E-3	3.64 (10476,187,231,15)	[+] Show genes
GO:1902806	regulation of cell cycle G1/S phase transition	1.65E-5	1.47E-3	4.42 (10476,123,231,12)	[+] Show genes
GO:0048518	positive regulation of biological process	1.72E-5	1.52E-3	1.38 (10476,3639,231,111)	[+] Show genes
GO:0001932	regulation of protein phosphorylation	1.77E-5	1.56E-3	2.04 (10476,846,231,38)	[+] Show genes
GO:0034502	protein localization to chromosome	1.86E-5	1.63E-3	6.85 (10476,53,231,8)	[+] Show genes
GO:0031145	anaphase-promoting complex-dependent catabolic process	1.89E-5	1.65E-3	5.92 (10476,69,231,9)	[+] Show genes
GO:0031647	regulation of protein stability	1.9E-5	1.64E-3	3.41 (10476,213,231,16)	[+] Show genes
GO:0048522	positive regulation of cellular process	2.02E-5	1.73E-3	1.41 (10476,3271,231,102)	[+] Show genes
GO:0065007	biological regulation	2.23E-5	1.9E-3	1.19 (10476,6810,231,179)	[+] Show genes
GO:0043933	protein-containing complex subunit organization	2.27E-5	1.93E-3	1.86 (10476,1124,231,46)	[+] Show genes
GO:0006974	cellular response to DNA damage stimulus	2.38E-5	2.01E-3	2.25 (10476,604,231,30)	[+] Show genes
GO:0007049	cell cycle	2.44E-5	2.04E-3	2.76 (10476,345,231,21)	[+] Show genes
GO:0035690	cellular response to drug	2.79E-5	2.33E-3	3.47 (10476,196,231,15)	[+] Show genes
GO:1901698	response to nitrogen compound	3.04E-5	2.52E-3	2.30 (10476,551,231,28)	[+] Show genes
GO:0048523	negative regulation of cellular process	3.04E-5	2.5E-3	1.45 (10476,2846,231,91)	[+] Show genes
GO:0040001	establishment of mitotic spindle localization	3.34E-5	2.74E-3	9.38 (10476,29,231,6)	[+] Show genes
GO:0051052	regulation of DNA metabolic process	3.43E-5	2.79E-3	2.78 (10476,326,231,20)	[+] Show genes
GO:0002576	platelet degranulation	3.74E-5	3.02E-3	5.44 (10476,75,231,9)	[+] Show genes
GO:0036376	sodium ion export across plasma membrane	4.17E-5	3.35E-3	34.01 (10476,4,231,3)	[+] Show genes
GO:0051754	meiotic sister chromatid cohesion, centromeric	4.17E-5	3.33E-3	34.01 (10476,4,231,3)	[+] Show genes
GO:0045860	positive regulation of protein kinase activity	4.25E-5	3.38E-3	2.74 (10476,331,231,20)	[+] Show genes
GO:0008150	biological_process	4.33E-5	3.42E-3	1.06 (10476,9738,231,228)	[+] Show genes
GO:1901018	positive regulation of potassium ion transmembrane transporter activity	4.36E-5	3.42E-3	18.14 (10476,10,231,4)	[+] Show genes
GO:0000086	G2/M transition of mitotic cell cycle	4.48E-5	3.5E-3	4.34 (10476,115,231,11)	[+] Show genes
GO:0008284	positive regulation of cell proliferation	5.05E-5	3.92E-3	2.38 (10476,477,231,25)	[+] Show genes
GO:1902400	intracellular signal transduction involved in G1 DNA damage checkpoint	5.14E-5	3.97E-3	7.05 (10476,45,231,7)	[+] Show genes
GO:1902403	signal transduction involved in mitotic DNA integrity checkpoint	5.14E-5	3.95E-3	7.05 (10476,45,231,7)	[+] Show genes
GO:1902402	signal transduction involved in mitotic DNA damage checkpoint	5.14E-5	3.93E-3	7.05 (10476,45,231,7)	[+] Show genes
GO:0072431	signal transduction involved in mitotic G1 DNA damage checkpoint	5.14E-5	3.91E-3	7.05 (10476,45,231,7)	[+] Show genes
GO:0072413	signal transduction involved in mitotic cell cycle checkpoint	5.14E-5	3.88E-3	7.05 (10476,45,231,7)	[+] Show genes
GO:0051781	positive regulation of cell division	5.14E-5	3.86E-3	7.05 (10476,45,231,7)	[+] Show genes
GO:0044839	cell cycle G2/M phase transition	5.25E-5	3.92E-3	4.26 (10476,117,231,11)	[+] Show genes
GO:0071103	DNA conformation change	5.6E-5	4.16E-3	3.92 (10476,139,231,12)	[+] Show genes
GO:0019220	regulation of phosphate metabolic process	5.76E-5	4.26E-3	1.82 (10476,1097,231,44)	[+] Show genes
GO:0051174	regulation of phosphorus metabolic process	5.89E-5	4.33E-3	1.82 (10476,1098,231,44)	[+] Show genes
GO:0032506	cytokinetic process	6.04E-5	4.41E-3	8.50 (10476,32,231,6)	[+] Show genes
GO:0042493	response to drug	6.08E-5	4.42E-3	2.40 (10476,453,231,24)	[+] Show genes
GO:0010562	positive regulation of phosphorus metabolic process	6.24E-5	4.51E-3	2.14 (10476,636,231,30)	[+] Show genes
GO:0045937	positive regulation of phosphate metabolic process	6.24E-5	4.49E-3	2.14 (10476,636,231,30)	[+] Show genes
GO:0065003	protein-containing complex assembly	6.32E-5	4.52E-3	1.90 (10476,930,231,39)	[+] Show genes
GO:0042325	regulation of phosphorylation	6.34E-5	4.52E-3	1.88 (10476,964,231,40)	[+] Show genes
GO:0007077	mitotic nuclear envelope disassembly	6.73E-5	4.77E-3	16.49 (10476,11,231,4)	[+] Show genes
GO:0051315	attachment of mitotic spindle microtubules to kinetochore	6.73E-5	4.74E-3	16.49 (10476,11,231,4)	[+] Show genes
GO:0030330	DNA damage response, signal transduction by p53 class mediator	6.74E-5	4.73E-3	5.76 (10476,63,231,8)	[+] Show genes
GO:0010243	response to organonitrogen compound	6.85E-5	4.78E-3	2.29 (10476,516,231,26)	[+] Show genes
GO:1901701	cellular response to oxygen-containing compound	7.31E-5	5.07E-3	2.32 (10476,488,231,25)	[+] Show genes
GO:0001934	positive regulation of protein phosphorylation	7.68E-5	5.3E-3	2.23 (10476,550,231,27)	[+] Show genes
GO:1903902	positive regulation of viral life cycle	7.89E-5	5.42E-3	6.61 (10476,48,231,7)	[+] Show genes
GO:1903779	regulation of cardiac conduction	8.64E-5	5.9E-3	8.00 (10476,34,231,6)	[+] Show genes
GO:0043549	regulation of kinase activity	8.95E-5	6.08E-3	2.21 (10476,555,231,27)	[+] Show genes
GO:0042127	regulation of cell proliferation	9.49E-5	6.43E-3	1.91 (10476,880,231,37)	[+] Show genes
GO:0045931	positive regulation of mitotic cell cycle	9.62E-5	6.48E-3	3.99 (10476,125,231,11)	[+] Show genes
GO:0034613	cellular protein localization	1.02E-4	6.81E-3	1.97 (10476,783,231,34)	[+] Show genes
GO:0048146	positive regulation of fibroblast proliferation	1.02E-4	6.82E-3	7.77 (10476,35,231,6)	[+] Show genes
GO:0010248	establishment or maintenance of transmembrane electrochemical gradient	1.02E-4	6.8E-3	27.21 (10476,5,231,3)	[+] Show genes
GO:0000915	actomyosin contractile ring assembly	1.02E-4	6.76E-3	27.21 (10476,5,231,3)	[+] Show genes
GO:0000912	assembly of actomyosin apparatus involved in cytokinesis	1.02E-4	6.73E-3	27.21 (10476,5,231,3)	[+] Show genes
GO:0045143	homologous chromosome segregation	1.02E-4	6.7E-3	27.21 (10476,5,231,3)	[+] Show genes
GO:0044837	actomyosin contractile ring organization	1.02E-4	6.67E-3	27.21 (10476,5,231,3)	[+] Show genes
GO:0042221	response to chemical	1.08E-4	6.97E-3	1.63 (10476,1561,231,56)	[+] Show genes
GO:0044843	cell cycle G1/S phase transition	1.11E-4	7.15E-3	4.75 (10476,86,231,9)	[+] Show genes
GO:0042592	homeostatic process	1.15E-4	7.35E-3	1.93 (10476,821,231,35)	[+] Show genes
GO:0070727	cellular macromolecule localization	1.21E-4	7.72E-3	1.95 (10476,790,231,34)	[+] Show genes
GO:0071407	cellular response to organic cyclic compound	1.29E-4	8.18E-3	3.04 (10476,224,231,15)	[+] Show genes
GO:0070887	cellular response to chemical stimulus	1.29E-4	8.19E-3	1.82 (10476,996,231,40)	[+] Show genes
GO:0001101	response to acid chemical	1.35E-4	8.53E-3	3.17 (10476,200,231,14)	[+] Show genes
GO:0000132	establishment of mitotic spindle orientation	1.51E-4	9.44E-3	9.45 (10476,24,231,5)	[+] Show genes
GO:0051173	positive regulation of nitrogen compound metabolic process	1.56E-4	9.76E-3	1.52 (10476,2002,231,67)	[+] Show genes
GO:0014070	response to organic cyclic compound	1.57E-4	9.77E-3	2.36 (10476,422,231,22)	[+] Show genes
GO:0072331	signal transduction by p53 class mediator	1.58E-4	9.76E-3	4.54 (10476,90,231,9)	[+] Show genes
GO:1901700	response to oxygen-containing compound	1.59E-4	9.76E-3	1.95 (10476,768,231,33)	[+] Show genes
GO:0071156	regulation of cell cycle arrest	1.59E-4	9.76E-3	5.11 (10476,71,231,8)	[+] Show genes
GO:0002562	somatic diversification of immune receptors via germline recombination within a single locus	1.85E-4	1.13E-2	9.07 (10476,25,231,5)	[+] Show genes
GO:0016572	histone phosphorylation	1.85E-4	1.12E-2	9.07 (10476,25,231,5)	[+] Show genes
GO:0016444	somatic cell DNA recombination	1.85E-4	1.12E-2	9.07 (10476,25,231,5)	[+] Show genes
GO:0006275	regulation of DNA replication	1.87E-4	1.13E-2	4.44 (10476,92,231,9)	[+] Show genes
GO:0006333	chromatin assembly or disassembly	1.91E-4	1.14E-2	5.77 (10476,55,231,7)	[+] Show genes
GO:0002480	antigen processing and presentation of exogenous peptide antigen via MHC class I, TAP-independent	2.02E-4	1.2E-2	22.68 (10476,6,231,3)	[+] Show genes
GO:0030007	cellular potassium ion homeostasis	2.02E-4	1.2E-2	22.68 (10476,6,231,3)	[+] Show genes
GO:2000045	regulation of G1/S transition of mitotic cell cycle	2.05E-4	1.21E-2	3.98 (10476,114,231,10)	[+] Show genes
GO:0071495	cellular response to endogenous stimulus	2.05E-4	1.21E-2	2.32 (10476,430,231,22)	[+] Show genes
GO:0010604	positive regulation of macromolecule metabolic process	2.08E-4	1.22E-2	1.49 (10476,2099,231,69)	[+] Show genes
GO:0044419	interspecies interaction between organisms	2.08E-4	1.21E-2	2.03 (10476,648,231,29)	[+] Show genes
GO:0033674	positive regulation of kinase activity	2.1E-4	1.22E-2	2.44 (10476,372,231,20)	[+] Show genes
GO:0051704	multi-organism process	2.14E-4	1.24E-2	1.83 (10476,916,231,37)	[+] Show genes
GO:0031589	cell-substrate adhesion	2.2E-4	1.27E-2	4.34 (10476,94,231,9)	[+] Show genes
GO:1901379	regulation of potassium ion transmembrane transport	2.21E-4	1.27E-2	6.80 (10476,40,231,6)	[+] Show genes
GO:0030163	protein catabolic process	2.24E-4	1.28E-2	2.50 (10476,345,231,19)	[+] Show genes
GO:0051054	positive regulation of DNA metabolic process	2.26E-4	1.29E-2	3.19 (10476,185,231,13)	[+] Show genes
GO:0051100	negative regulation of binding	2.37E-4	1.34E-2	3.91 (10476,116,231,10)	[+] Show genes
GO:0006508	proteolysis	2.51E-4	1.42E-2	1.88 (10476,821,231,34)	[+] Show genes
GO:0033365	protein localization to organelle	2.58E-4	1.45E-2	2.14 (10476,529,231,25)	[+] Show genes
GO:0030397	membrane disassembly	2.6E-4	1.45E-2	12.09 (10476,15,231,4)	[+] Show genes
GO:0051081	nuclear envelope disassembly	2.6E-4	1.45E-2	12.09 (10476,15,231,4)	[+] Show genes
GO:0071158	positive regulation of cell cycle arrest	2.67E-4	1.49E-2	5.47 (10476,58,231,7)	[+] Show genes
GO:0051294	establishment of spindle orientation	2.71E-4	1.5E-2	8.40 (10476,27,231,5)	[+] Show genes
GO:1901989	positive regulation of cell cycle phase transition	2.81E-4	1.55E-2	4.71 (10476,77,231,8)	[+] Show genes
GO:0009893	positive regulation of metabolic process	2.95E-4	1.62E-2	1.45 (10476,2282,231,73)	[+] Show genes
GO:0006334	nucleosome assembly	2.98E-4	1.63E-2	5.38 (10476,59,231,7)	[+] Show genes
GO:0042327	positive regulation of phosphorylation	3.03E-4	1.65E-2	2.05 (10476,598,231,27)	[+] Show genes
GO:1901016	regulation of potassium ion transmembrane transporter activity	3.24E-4	1.76E-2	8.10 (10476,28,231,5)	[+] Show genes
GO:0010959	regulation of metal ion transport	3.25E-4	1.76E-2	3.07 (10476,192,231,13)	[+] Show genes
GO:0048519	negative regulation of biological process	3.35E-4	1.81E-2	1.35 (10476,3193,231,95)	[+] Show genes
GO:1902807	negative regulation of cell cycle G1/S phase transition	3.36E-4	1.8E-2	4.59 (10476,79,231,8)	[+] Show genes
GO:2000134	negative regulation of G1/S transition of mitotic cell cycle	3.36E-4	1.79E-2	4.59 (10476,79,231,8)	[+] Show genes
GO:0070601	centromeric sister chromatid cohesion	3.47E-4	1.85E-2	19.44 (10476,7,231,3)	[+] Show genes
GO:0086009	membrane repolarization	3.47E-4	1.84E-2	19.44 (10476,7,231,3)	[+] Show genes
GO:0051177	meiotic sister chromatid cohesion	3.47E-4	1.83E-2	19.44 (10476,7,231,3)	[+] Show genes
GO:0031325	positive regulation of cellular metabolic process	3.7E-4	1.94E-2	1.47 (10476,2100,231,68)	[+] Show genes
GO:0006977	DNA damage response, signal transduction by p53 class mediator resulting in cell cycle arrest	3.77E-4	1.98E-2	6.18 (10476,44,231,6)	[+] Show genes
GO:0045454	cell redox homeostasis	3.77E-4	1.97E-2	6.18 (10476,44,231,6)	[+] Show genes
GO:0034976	response to endoplasmic reticulum stress	3.78E-4	1.96E-2	3.02 (10476,195,231,13)	[+] Show genes
GO:0033036	macromolecule localization	3.94E-4	2.04E-2	1.60 (10476,1414,231,50)	[+] Show genes
GO:0032886	regulation of microtubule-based process	3.98E-4	2.05E-2	3.18 (10476,171,231,12)	[+] Show genes
GO:0009725	response to hormone	4.16E-4	2.14E-2	2.31 (10476,392,231,20)	[+] Show genes
GO:0060548	negative regulation of cell death	4.17E-4	2.13E-2	2.04 (10476,578,231,26)	[+] Show genes
GO:0043266	regulation of potassium ion transport	4.27E-4	2.18E-2	6.05 (10476,45,231,6)	[+] Show genes
GO:1901381	positive regulation of potassium ion transmembrane transport	4.37E-4	2.22E-2	10.67 (10476,17,231,4)	[+] Show genes
GO:0019725	cellular homeostasis	4.5E-4	2.28E-2	2.19 (10476,455,231,22)	[+] Show genes
GO:0070507	regulation of microtubule cytoskeleton organization	4.51E-4	2.27E-2	3.35 (10476,149,231,11)	[+] Show genes
GO:0006810	transport	4.61E-4	2.32E-2	1.40 (10476,2598,231,80)	[+] Show genes
GO:0071283	cellular response to iron(III) ion	4.84E-4	2.42E-2	45.35 (10476,2,231,2)	[+] Show genes
GO:0032954	regulation of cytokinetic process	4.84E-4	2.42E-2	45.35 (10476,2,231,2)	[+] Show genes
GO:0061740	protein targeting to lysosome involved in chaperone-mediated autophagy	4.84E-4	2.41E-2	45.35 (10476,2,231,2)	[+] Show genes
GO:1903276	regulation of sodium ion export across plasma membrane	4.84E-4	2.4E-2	45.35 (10476,2,231,2)	[+] Show genes
GO:1903278	positive regulation of sodium ion export across plasma membrane	4.84E-4	2.39E-2	45.35 (10476,2,231,2)	[+] Show genes
GO:0000022	mitotic spindle elongation	4.84E-4	2.38E-2	45.35 (10476,2,231,2)	[+] Show genes
GO:0043902	positive regulation of multi-organism process	4.91E-4	2.41E-2	3.57 (10476,127,231,10)	[+] Show genes
GO:0000082	G1/S transition of mitotic cell cycle	5.1E-4	2.49E-2	4.32 (10476,84,231,8)	[+] Show genes
GO:0009628	response to abiotic stimulus	5.1E-4	2.48E-2	1.95 (10476,651,231,28)	[+] Show genes
GO:0045070	positive regulation of viral genome replication	5.31E-4	2.57E-2	7.31 (10476,31,231,5)	[+] Show genes
GO:0060255	regulation of macromolecule metabolic process	5.32E-4	2.57E-2	1.29 (10476,3831,231,109)	[+] Show genes
GO:0008104	protein localization	5.33E-4	2.57E-2	1.59 (10476,1395,231,49)	[+] Show genes
GO:0006310	DNA recombination	5.34E-4	2.56E-2	3.28 (10476,152,231,11)	[+] Show genes
GO:0043069	negative regulation of programmed cell death	5.42E-4	2.59E-2	2.08 (10476,524,231,24)	[+] Show genes
GO:0006883	cellular sodium ion homeostasis	5.46E-4	2.6E-2	17.01 (10476,8,231,3)	[+] Show genes
GO:0006271	DNA strand elongation involved in DNA replication	5.53E-4	2.62E-2	10.08 (10476,18,231,4)	[+] Show genes
GO:0016447	somatic recombination of immunoglobulin gene segments	5.53E-4	2.61E-2	10.08 (10476,18,231,4)	[+] Show genes
GO:1902750	negative regulation of cell cycle G2/M phase transition	5.53E-4	2.61E-2	4.27 (10476,85,231,8)	[+] Show genes
GO:0008630	intrinsic apoptotic signaling pathway in response to DNA damage	6.09E-4	2.86E-2	5.67 (10476,48,231,6)	[+] Show genes
GO:0045740	positive regulation of DNA replication	6.18E-4	2.89E-2	7.09 (10476,32,231,5)	[+] Show genes
GO:0034728	nucleosome organization	6.47E-4	3.02E-2	4.17 (10476,87,231,8)	[+] Show genes
GO:0071310	cellular response to organic substance	6.5E-4	3.02E-2	1.82 (10476,796,231,32)	[+] Show genes
GO:0071900	regulation of protein serine/threonine kinase activity	6.96E-4	3.22E-2	2.42 (10476,319,231,17)	[+] Show genes
GO:0022412	cellular process involved in reproduction in multicellular organism	6.97E-4	3.22E-2	2.99 (10476,182,231,12)	[+] Show genes
GO:0050821	protein stabilization	7.07E-4	3.25E-2	3.41 (10476,133,231,10)	[+] Show genes
GO:0048870	cell motility	7.25E-4	3.33E-2	2.07 (10476,503,231,23)	[+] Show genes
GO:0051240	positive regulation of multicellular organismal process	7.34E-4	3.36E-2	1.73 (10476,941,231,36)	[+] Show genes
GO:0036500	ATF6-mediated unfolded protein response	8.06E-4	3.67E-2	15.12 (10476,9,231,3)	[+] Show genes
GO:0042026	protein refolding	8.06E-4	3.66E-2	15.12 (10476,9,231,3)	[+] Show genes
GO:0035404	histone-serine phosphorylation	8.06E-4	3.65E-2	15.12 (10476,9,231,3)	[+] Show genes
GO:0031581	hemidesmosome assembly	8.06E-4	3.64E-2	15.12 (10476,9,231,3)	[+] Show genes
GO:0019222	regulation of metabolic process	8.08E-4	3.64E-2	1.26 (10476,4176,231,116)	[+] Show genes
GO:0065008	regulation of biological quality	8.1E-4	3.63E-2	1.43 (10476,2158,231,68)	[+] Show genes
GO:0002200	somatic diversification of immune receptors	8.24E-4	3.68E-2	6.67 (10476,34,231,5)	[+] Show genes
GO:0006336	DNA replication-independent nucleosome assembly	8.24E-4	3.67E-2	6.67 (10476,34,231,5)	[+] Show genes
GO:0045737	positive regulation of cyclin-dependent protein serine/threonine kinase activity	8.45E-4	3.75E-2	9.07 (10476,20,231,4)	[+] Show genes
GO:0033762	response to glucagon	8.45E-4	3.74E-2	9.07 (10476,20,231,4)	[+] Show genes
GO:0043066	negative regulation of apoptotic process	8.75E-4	3.86E-2	2.05 (10476,510,231,23)	[+] Show genes
GO:0016477	cell migration	8.79E-4	3.86E-2	2.13 (10476,447,231,21)	[+] Show genes
GO:0043161	proteasome-mediated ubiquitin-dependent protein catabolic process	9.05E-4	3.96E-2	2.53 (10476,269,231,15)	[+] Show genes
GO:0051171	regulation of nitrogen compound metabolic process	9.26E-4	4.04E-2	1.29 (10476,3623,231,103)	[+] Show genes
GO:0002700	regulation of production of molecular mediator of immune response	9.28E-4	4.04E-2	4.47 (10476,71,231,7)	[+] Show genes
GO:0071260	cellular response to mechanical stimulus	9.39E-4	4.08E-2	5.23 (10476,52,231,6)	[+] Show genes
GO:0034724	DNA replication-independent nucleosome organization	9.44E-4	4.08E-2	6.48 (10476,35,231,5)	[+] Show genes
GO:0006984	ER-nucleus signaling pathway	9.44E-4	4.07E-2	6.48 (10476,35,231,5)	[+] Show genes
GO:0031323	regulation of cellular metabolic process	9.74E-4	4.19E-2	1.27 (10476,3844,231,108)	[+] Show genes

## Sheet: PC3
GO term	Description	P-value	FDR q-value	Enrichment (N, B, n, b)	Genes
GO:1903047	mitotic cell cycle process	2.33E-19	3.18E-15	4.64 (10476,518,205,47)	[+] Show genes
GO:0022402	cell cycle process	1.65E-17	1.13E-13	3.65 (10476,757,205,54)	[+] Show genes
GO:0006259	DNA metabolic process	1.6E-13	7.31E-10	3.55 (10476,619,205,43)	[+] Show genes
GO:0006260	DNA replication	3.39E-13	1.16E-9	7.61 (10476,141,205,21)	[+] Show genes
GO:0010564	regulation of cell cycle process	6.79E-13	1.86E-9	3.62 (10476,564,205,40)	[+] Show genes
GO:0051726	regulation of cell cycle	7.33E-12	1.67E-8	2.87 (10476,873,205,49)	[+] Show genes
GO:0044772	mitotic cell cycle phase transition	3.12E-11	6.09E-8	5.44 (10476,216,205,23)	[+] Show genes
GO:0044770	cell cycle phase transition	5.99E-11	1.02E-7	5.27 (10476,223,205,23)	[+] Show genes
GO:0090068	positive regulation of cell cycle process	8.93E-11	1.36E-7	5.43 (10476,207,205,22)	[+] Show genes
GO:0045787	positive regulation of cell cycle	9.51E-11	1.3E-7	4.71 (10476,271,205,25)	[+] Show genes
GO:0007346	regulation of mitotic cell cycle	5.02E-10	6.24E-7	3.40 (10476,496,205,33)	[+] Show genes
GO:0090304	nucleic acid metabolic process	6.7E-10	7.64E-7	2.06 (10476,1712,205,69)	[+] Show genes
GO:0051983	regulation of chromosome segregation	2.55E-9	2.68E-6	7.78 (10476,92,205,14)	[+] Show genes
GO:0033554	cellular response to stress	3.02E-9	2.95E-6	2.28 (10476,1211,205,54)	[+] Show genes
GO:1901987	regulation of cell cycle phase transition	7.36E-9	6.71E-6	3.70 (10476,359,205,26)	[+] Show genes
GO:1901990	regulation of mitotic cell cycle phase transition	9.62E-9	8.22E-6	3.78 (10476,338,205,25)	[+] Show genes
GO:0033045	regulation of sister chromatid segregation	1.73E-8	1.39E-5	8.29 (10476,74,205,12)	[+] Show genes
GO:0006950	response to stress	2.11E-8	1.6E-5	1.90 (10476,1855,205,69)	[+] Show genes
GO:0051301	cell division	2.4E-8	1.73E-5	3.74 (10476,328,205,24)	[+] Show genes
GO:0051276	chromosome organization	2.75E-8	1.88E-5	3.85 (10476,305,205,23)	[+] Show genes
GO:0007088	regulation of mitotic nuclear division	3.31E-8	2.15E-5	5.90 (10476,130,205,15)	[+] Show genes
GO:0033047	regulation of mitotic sister chromatid segregation	5.16E-8	3.21E-5	8.52 (10476,66,205,11)	[+] Show genes
GO:0051716	cellular response to stimulus	5.2E-8	3.09E-5	1.86 (10476,1896,205,69)	[+] Show genes
GO:0010965	regulation of mitotic sister chromatid separation	1.07E-7	6.12E-5	9.13 (10476,56,205,10)	[+] Show genes
GO:0051783	regulation of nuclear division	1.09E-7	5.95E-5	5.40 (10476,142,205,15)	[+] Show genes
GO:0006139	nucleobase-containing compound metabolic process	1.4E-7	7.34E-5	1.77 (10476,2108,205,73)	[+] Show genes
GO:1905818	regulation of chromosome separation	1.8E-7	9.12E-5	8.66 (10476,59,205,10)	[+] Show genes
GO:0009987	cellular process	2.34E-7	1.14E-4	1.17 (10476,8289,205,189)	[+] Show genes
GO:0006725	cellular aromatic compound metabolic process	2.45E-7	1.15E-4	1.73 (10476,2221,205,75)	[+] Show genes
GO:1901989	positive regulation of cell cycle phase transition	2.66E-7	1.21E-4	7.30 (10476,77,205,11)	[+] Show genes
GO:0000083	regulation of transcription involved in G1/S transition of mitotic cell cycle	3.54E-7	1.56E-4	14.31 (10476,25,205,7)	[+] Show genes
GO:0010948	negative regulation of cell cycle process	3.74E-7	1.6E-4	3.92 (10476,248,205,19)	[+] Show genes
GO:1901360	organic cyclic compound metabolic process	4.74E-7	1.96E-4	1.68 (10476,2342,205,77)	[+] Show genes
GO:0006974	cellular response to DNA damage stimulus	6.94E-7	2.79E-4	2.62 (10476,604,205,31)	[+] Show genes
GO:0050896	response to stimulus	6.96E-7	2.72E-4	1.57 (10476,2893,205,89)	[+] Show genes
GO:1902099	regulation of metaphase/anaphase transition of cell cycle	7.42E-7	2.82E-4	8.68 (10476,53,205,9)	[+] Show genes
GO:0030071	regulation of mitotic metaphase/anaphase transition	7.42E-7	2.74E-4	8.68 (10476,53,205,9)	[+] Show genes
GO:0044843	cell cycle G1/S phase transition	8.36E-7	3.01E-4	6.54 (10476,86,205,11)	[+] Show genes
GO:0046483	heterocycle metabolic process	8.74E-7	3.06E-4	1.69 (10476,2205,205,73)	[+] Show genes
GO:0006281	DNA repair	1.2E-6	4.1E-4	3.03 (10476,405,205,24)	[+] Show genes
GO:0051052	regulation of DNA metabolic process	1.56E-6	5.2E-4	3.29 (10476,326,205,21)	[+] Show genes
GO:0006275	regulation of DNA replication	1.66E-6	5.39E-4	6.11 (10476,92,205,11)	[+] Show genes
GO:1904029	regulation of cyclin-dependent protein kinase activity	2.05E-6	6.52E-4	6.72 (10476,76,205,10)	[+] Show genes
GO:0033044	regulation of chromosome organization	2.9E-6	0.0009	3.42 (10476,284,205,19)	[+] Show genes
GO:0034645	cellular macromolecule biosynthetic process	4.04E-6	1.23E-3	2.33 (10476,724,205,33)	[+] Show genes
GO:0000082	G1/S transition of mitotic cell cycle	5.18E-6	1.54E-3	6.08 (10476,84,205,10)	[+] Show genes
GO:0045931	positive regulation of mitotic cell cycle	5.8E-6	1.69E-3	4.91 (10476,125,205,12)	[+] Show genes
GO:0034641	cellular nitrogen compound metabolic process	8.4E-6	2.39E-3	1.58 (10476,2426,205,75)	[+] Show genes
GO:0030261	chromosome condensation	8.66E-6	2.42E-3	11.79 (10476,26,205,6)	[+] Show genes
GO:0071156	regulation of cell cycle arrest	9.2E-6	2.52E-3	6.48 (10476,71,205,9)	[+] Show genes
GO:0006333	chromatin assembly or disassembly	1.04E-5	2.78E-3	7.43 (10476,55,205,8)	[+] Show genes
GO:1902749	regulation of cell cycle G2/M phase transition	1.29E-5	3.4E-3	3.93 (10476,182,205,14)	[+] Show genes
GO:1901988	negative regulation of cell cycle phase transition	1.29E-5	3.34E-3	3.93 (10476,182,205,14)	[+] Show genes
GO:0000079	regulation of cyclin-dependent protein serine/threonine kinase activity	1.3E-5	3.29E-3	6.22 (10476,74,205,9)	[+] Show genes
GO:0098813	nuclear chromosome segregation	1.5E-5	3.72E-3	8.52 (10476,42,205,7)	[+] Show genes
GO:0034975	protein folding in endoplasmic reticulum	1.66E-5	4.06E-3	22.71 (10476,9,205,4)	[+] Show genes
GO:0006270	DNA replication initiation	1.7E-5	4.08E-3	10.57 (10476,29,205,6)	[+] Show genes
GO:0007059	chromosome segregation	1.72E-5	4.07E-3	5.32 (10476,96,205,10)	[+] Show genes
GO:0006334	nucleosome assembly	1.77E-5	4.09E-3	6.93 (10476,59,205,8)	[+] Show genes
GO:0006986	response to unfolded protein	2.06E-5	4.68E-3	8.13 (10476,44,205,7)	[+] Show genes
GO:0006323	DNA packaging	2.09E-5	4.69E-3	10.22 (10476,30,205,6)	[+] Show genes
GO:0010389	regulation of G2/M transition of mitotic cell cycle	2.2E-5	4.84E-3	4.00 (10476,166,205,13)	[+] Show genes
GO:0045786	negative regulation of cell cycle	2.26E-5	4.89E-3	2.69 (10476,418,205,22)	[+] Show genes
GO:0043170	macromolecule metabolic process	2.65E-5	5.66E-3	1.36 (10476,4097,205,109)	[+] Show genes
GO:0065004	protein-DNA complex assembly	2.8E-5	5.89E-3	4.57 (10476,123,205,11)	[+] Show genes
GO:0009059	macromolecule biosynthetic process	2.84E-5	5.89E-3	2.04 (10476,904,205,36)	[+] Show genes
GO:0033043	regulation of organelle organization	3.05E-5	6.23E-3	2.00 (10476,944,205,37)	[+] Show genes
GO:1901991	negative regulation of mitotic cell cycle phase transition	3.2E-5	6.43E-3	3.86 (10476,172,205,13)	[+] Show genes
GO:0007098	centrosome cycle	3.72E-5	7.37E-3	9.29 (10476,33,205,6)	[+] Show genes
GO:0071824	protein-DNA complex subunit organization	3.95E-5	7.72E-3	4.06 (10476,151,205,12)	[+] Show genes
GO:1901992	positive regulation of mitotic cell cycle phase transition	4.54E-5	8.75E-3	6.10 (10476,67,205,8)	[+] Show genes
GO:0035966	response to topologically incorrect protein	4.85E-5	9.21E-3	7.15 (10476,50,205,7)	[+] Show genes
GO:0045930	negative regulation of mitotic cell cycle	6.02E-5	1.13E-2	3.25 (10476,236,205,15)	[+] Show genes
GO:0007017	microtubule-based process	6.54E-5	1.21E-2	2.44 (10476,481,205,23)	[+] Show genes
GO:0034502	protein localization to chromosome	7.13E-5	1.3E-2	6.75 (10476,53,205,7)	[+] Show genes
GO:0051256	mitotic spindle midzone assembly	7.17E-5	1.29E-2	30.66 (10476,5,205,3)	[+] Show genes
GO:0000086	G2/M transition of mitotic cell cycle	8.26E-5	1.47E-2	4.44 (10476,115,205,10)	[+] Show genes
GO:0071103	DNA conformation change	8.64E-5	1.51E-2	4.04 (10476,139,205,11)	[+] Show genes
GO:0031023	microtubule organizing center organization	9.08E-5	1.57E-2	6.50 (10476,55,205,7)	[+] Show genes
GO:0010639	negative regulation of organelle organization	9.38E-5	1.6E-2	2.98 (10476,274,205,16)	[+] Show genes
GO:0044839	cell cycle G2/M phase transition	9.55E-5	1.61E-2	4.37 (10476,117,205,10)	[+] Show genes
GO:2001251	negative regulation of chromosome organization	1.05E-4	1.75E-2	4.79 (10476,96,205,9)	[+] Show genes
GO:2000816	negative regulation of mitotic sister chromatid separation	1.06E-4	1.74E-2	10.22 (10476,25,205,5)	[+] Show genes
GO:0016572	histone phosphorylation	1.06E-4	1.72E-2	10.22 (10476,25,205,5)	[+] Show genes
GO:1905819	negative regulation of chromosome separation	1.06E-4	1.7E-2	10.22 (10476,25,205,5)	[+] Show genes
GO:0048145	regulation of fibroblast proliferation	1.14E-4	1.82E-2	6.28 (10476,57,205,7)	[+] Show genes
GO:0051098	regulation of binding	1.26E-4	1.98E-2	3.04 (10476,252,205,15)	[+] Show genes
GO:0071158	positive regulation of cell cycle arrest	1.28E-4	1.99E-2	6.17 (10476,58,205,7)	[+] Show genes
GO:0031099	regeneration	1.36E-4	2.09E-2	5.24 (10476,78,205,8)	[+] Show genes
GO:0045840	positive regulation of mitotic nuclear division	1.52E-4	2.31E-2	7.30 (10476,42,205,6)	[+] Show genes
GO:1902751	positive regulation of cell cycle G2/M phase transition	1.55E-4	2.33E-2	9.46 (10476,27,205,5)	[+] Show genes
GO:0033048	negative regulation of mitotic sister chromatid segregation	1.55E-4	2.31E-2	9.46 (10476,27,205,5)	[+] Show genes
GO:0051101	regulation of DNA binding	1.63E-4	2.39E-2	5.11 (10476,80,205,8)	[+] Show genes
GO:0007076	mitotic chromosome condensation	2.15E-4	3.13E-2	12.78 (10476,16,205,4)	[+] Show genes
GO:0051985	negative regulation of chromosome segregation	2.21E-4	3.18E-2	8.81 (10476,29,205,5)	[+] Show genes
GO:0031055	chromatin remodeling at centromere	2.21E-4	3.15E-2	8.81 (10476,29,205,5)	[+] Show genes
GO:0033046	negative regulation of sister chromatid segregation	2.21E-4	3.12E-2	8.81 (10476,29,205,5)	[+] Show genes
GO:0034723	DNA replication-dependent nucleosome organization	2.44E-4	3.4E-2	21.90 (10476,7,205,3)	[+] Show genes
GO:0006335	DNA replication-dependent nucleosome assembly	2.44E-4	3.37E-2	21.90 (10476,7,205,3)	[+] Show genes
GO:0051255	spindle midzone assembly	2.44E-4	3.33E-2	21.90 (10476,7,205,3)	[+] Show genes
GO:0080134	regulation of response to stress	2.47E-4	3.34E-2	1.85 (10476,966,205,35)	[+] Show genes
GO:0000281	mitotic cytokinesis	2.55E-4	3.41E-2	6.67 (10476,46,205,6)	[+] Show genes
GO:0051984	positive regulation of chromosome segregation	2.61E-4	3.47E-2	8.52 (10476,30,205,5)	[+] Show genes
GO:0044260	cellular macromolecule metabolic process	2.62E-4	3.44E-2	1.37 (10476,3278,205,88)	[+] Show genes
GO:0034728	nucleosome organization	2.92E-4	3.8E-2	4.70 (10476,87,205,8)	[+] Show genes
GO:0031100	animal organ regeneration	3.23E-4	4.16E-2	6.39 (10476,48,205,6)	[+] Show genes
GO:0051303	establishment of chromosome localization	3.23E-4	4.12E-2	6.39 (10476,48,205,6)	[+] Show genes
GO:0051785	positive regulation of nuclear division	3.23E-4	4.09E-2	6.39 (10476,48,205,6)	[+] Show genes
GO:0080135	regulation of cellular response to stress	3.32E-4	4.16E-2	2.19 (10476,537,205,23)	[+] Show genes
GO:0006271	DNA strand elongation involved in DNA replication	3.51E-4	4.37E-2	11.36 (10476,18,205,4)	[+] Show genes
GO:0006457	protein folding	3.52E-4	4.34E-2	3.45 (10476,163,205,11)	[+] Show genes
GO:0050000	chromosome localization	3.62E-4	4.42E-2	6.26 (10476,49,205,6)	[+] Show genes
GO:0007093	mitotic cell cycle checkpoint	3.68E-4	4.45E-2	4.54 (10476,90,205,8)	[+] Show genes
GO:0031145	anaphase-promoting complex-dependent catabolic process	3.83E-4	4.59E-2	5.18 (10476,69,205,7)	[+] Show genes
GO:0002376	immune system process	4.12E-4	4.89E-2	1.73 (10476,1151,205,39)	[+] Show genes
GO:0000819	sister chromatid segregation	4.15E-4	4.89E-2	7.74 (10476,33,205,5)	[+] Show genes
GO:0045839	negative regulation of mitotic nuclear division	4.15E-4	4.85E-2	7.74 (10476,33,205,5)	[+] Show genes
GO:0042220	response to cocaine	4.38E-4	5.08E-2	10.76 (10476,19,205,4)	[+] Show genes
GO:0034976	response to endoplasmic reticulum stress	4.45E-4	5.11E-2	3.14 (10476,195,205,12)	[+] Show genes
GO:0050794	regulation of cellular process	4.63E-4	5.28E-2	1.20 (10476,6064,205,142)	[+] Show genes
GO:0019941	modification-dependent protein catabolic process	4.7E-4	5.31E-2	2.35 (10476,413,205,19)	[+] Show genes
GO:0000075	cell cycle checkpoint	4.7E-4	5.27E-2	3.93 (10476,117,205,9)	[+] Show genes
GO:0006336	DNA replication-independent nucleosome assembly	4.79E-4	5.32E-2	7.52 (10476,34,205,5)	[+] Show genes
GO:0034724	DNA replication-independent nucleosome organization	5.5E-4	6.06E-2	7.30 (10476,35,205,5)	[+] Show genes
GO:0048146	positive regulation of fibroblast proliferation	5.5E-4	6.02E-2	7.30 (10476,35,205,5)	[+] Show genes
GO:0042026	protein refolding	5.69E-4	6.17E-2	17.03 (10476,9,205,3)	[+] Show genes
GO:1903897	regulation of PERK-mediated unfolded protein response	5.69E-4	6.12E-2	17.03 (10476,9,205,3)	[+] Show genes
GO:0071840	cellular component organization or biogenesis	5.7E-4	6.09E-2	1.33 (10476,3540,205,92)	[+] Show genes
GO:0051338	regulation of transferase activity	5.97E-4	6.33E-2	2.02 (10476,632,205,25)	[+] Show genes
GO:0043632	modification-dependent macromolecule catabolic process	6.11E-4	6.43E-2	2.30 (10476,422,205,19)	[+] Show genes
GO:0014070	response to organic cyclic compound	6.11E-4	6.38E-2	2.30 (10476,422,205,19)	[+] Show genes
GO:0051603	proteolysis involved in cellular protein catabolic process	6.28E-4	6.51E-2	2.24 (10476,457,205,20)	[+] Show genes
GO:0006807	nitrogen compound metabolic process	6.74E-4	6.92E-2	1.25 (10476,4642,205,114)	[+] Show genes
GO:1902806	regulation of cell cycle G1/S phase transition	6.78E-4	6.91E-2	3.74 (10476,123,205,9)	[+] Show genes
GO:2000573	positive regulation of DNA biosynthetic process	6.81E-4	6.89E-2	5.57 (10476,55,205,6)	[+] Show genes
GO:0046718	viral entry into host cell	6.81E-4	6.84E-2	5.57 (10476,55,205,6)	[+] Show genes
GO:0007052	mitotic spindle organization	6.92E-4	6.9E-2	4.71 (10476,76,205,7)	[+] Show genes
GO:1902850	microtubule cytoskeleton organization involved in mitosis	0.0007	6.93E-2	4.13 (10476,99,205,8)	[+] Show genes
GO:0051784	negative regulation of nuclear division	7.16E-4	7.04E-2	6.91 (10476,37,205,5)	[+] Show genes
GO:0007051	spindle organization	7.19E-4	7.02E-2	3.71 (10476,124,205,9)	[+] Show genes
GO:0072395	signal transduction involved in cell cycle checkpoint	8.25E-4	0.08	5.38 (10476,57,205,6)	[+] Show genes
GO:0072422	signal transduction involved in DNA damage checkpoint	8.25E-4	7.94E-2	5.38 (10476,57,205,6)	[+] Show genes
GO:0072401	signal transduction involved in DNA integrity checkpoint	8.25E-4	7.89E-2	5.38 (10476,57,205,6)	[+] Show genes
GO:0044238	primary metabolic process	8.46E-4	8.03E-2	1.24 (10476,4920,205,119)	[+] Show genes
GO:0006325	chromatin organization	8.67E-4	8.17E-2	2.13 (10476,504,205,21)	[+] Show genes
GO:0009628	response to abiotic stimulus	9.15E-4	8.57E-2	1.96 (10476,651,205,25)	[+] Show genes
GO:0051310	metaphase plate congression	9.16E-4	8.52E-2	6.55 (10476,39,205,5)	[+] Show genes
GO:0006996	organelle organization	9.37E-4	8.66E-2	1.52 (10476,1749,205,52)	[+] Show genes
GO:2000278	regulation of DNA biosynthetic process	9.41E-4	8.63E-2	4.47 (10476,80,205,7)	[+] Show genes
GO:1904031	positive regulation of cyclin-dependent protein kinase activity	9.42E-4	8.58E-2	8.89 (10476,23,205,4)	[+] Show genes
GO:0022616	DNA strand elongation	9.42E-4	8.52E-2	8.89 (10476,23,205,4)	[+] Show genes
GO:0072376	protein activation cascade	9.42E-4	8.47E-2	8.89 (10476,23,205,4)	[+] Show genes
